# Supplementary material for: Decoding biomass recalcitrance: Dispersion of ionic liquid in aqueous solution and efficient extraction of lignans with microwave magnetic field
Source: PLoS One. 2020 Feb 21;15(2):e0226901. doi: 10.1371/journal.pone.0226901 (PMC7034798; doi:10.1371/journal.pone.0226901)
Supplement: S1 Data — (ZIP) [file pone.0226901.s002.zip › Data/Data.xlsx]

## Sheet: FTIR
	0.8			0.6			0.4			0.2
399.675	0		399.675	0		399.675	0		399.675	0
400.157	0		400.157	0		400.157	0		400.157	0
400.639	0		400.639	0		400.639	0		400.639	0
401.121	0		401.121	0		401.121	0		401.121	0
401.603	0		401.603	0		401.603	0		401.603	0
402.085	0		402.085	0		402.085	0		402.085	0
402.567	0		402.567	0		402.567	0		402.567	0
403.05	0		403.05	0		403.05	0		403.05	0
403.532	0		403.532	0		403.532	0		403.532	0
404.014	0		404.014	0		404.014	0		404.014	0
404.496	0		404.496	0		404.496	0		404.496	0
404.978	0		404.978	0		404.978	0		404.978	0
405.46	0		405.46	0		405.46	0		405.46	0
405.942	0		405.942	0		405.942	0		405.942	0
406.424	0		406.424	0		406.424	0		406.424	0
406.906	0		406.906	0		406.906	0		406.906	0
407.389	0		407.389	0		407.389	0		407.389	0
407.871	0		407.871	0		407.871	0		407.871	0
408.353	0		408.353	0		408.353	0		408.353	0
408.835	0		408.835	0		408.835	0		408.835	0
409.317	0		409.317	0		409.317	0		409.317	0
409.799	0		409.799	0		409.799	0		409.799	0
410.281	0		410.281	0		410.281	0		410.281	0
410.763	0		410.763	0		410.763	0		410.763	0
411.245	0		411.245	0		411.245	0		411.245	0
411.728	0		411.728	0		411.728	0		411.728	0
412.21	0		412.21	0		412.21	0		412.21	0
412.692	0		412.692	0		412.692	0		412.692	0
413.174	0		413.174	0		413.174	0		413.174	0
413.656	0		413.656	0		413.656	0		413.656	0
414.138	0		414.138	0		414.138	0		414.138	0
414.62	0		414.62	0		414.62	0		414.62	0
415.103	0		415.103	0		415.103	0		415.103	0
415.585	0		415.585	0		415.585	0		415.585	0
416.067	0		416.067	0		416.067	0		416.067	0
416.549	0		416.549	0		416.549	0		416.549	0
417.031	0		417.031	0		417.031	0		417.031	0
417.513	0		417.513	0		417.513	0		417.513	0
417.995	0		417.995	0		417.995	0		417.995	0
418.477	0		418.477	0		418.477	0		418.477	0
418.959	0		418.959	0		418.959	0		418.959	0
419.442	0		419.442	0		419.442	0		419.442	0
419.924	0		419.924	0		419.924	0		419.924	0
420.406	0		420.406	0		420.406	0		420.406	0
420.888	0		420.888	0		420.888	0		420.888	0
421.37	0		421.37	0		421.37	0		421.37	0
421.852	0		421.852	0		421.852	0		421.852	0
422.334	0		422.334	0		422.334	0		422.334	0
422.816	0		422.816	0		422.816	0		422.816	0
423.298	0		423.298	0		423.298	0		423.298	0
423.781	0		423.781	0		423.781	0		423.781	0
424.263	0		424.263	0		424.263	0		424.263	0
424.745	0		424.745	0		424.745	0		424.745	0
425.227	0		425.227	0		425.227	0		425.227	0
425.709	0		425.709	0		425.709	0		425.709	0
426.191	0		426.191	0		426.191	0		426.191	0
426.673	0		426.673	0		426.673	0		426.673	0
427.155	0		427.155	0		427.155	0		427.155	0
427.637	0		427.637	0		427.637	0		427.637	0
428.12	0		428.12	0		428.12	0		428.12	0
428.602	0		428.602	0		428.602	0		428.602	0
429.084	0		429.084	0		429.084	0		429.084	0
429.566	0		429.566	0		429.566	0		429.566	0
430.048	0		430.048	0		430.048	0		430.048	0
430.53	0		430.53	0		430.53	0		430.53	0
431.012	0		431.012	0		431.012	0		431.012	0
431.494	0		431.494	0		431.494	0		431.494	0
431.977	0		431.977	0		431.977	0		431.977	0
432.459	0		432.459	0		432.459	0		432.459	0
432.941	0		432.941	0		432.941	0		432.941	0
433.423	0		433.423	0		433.423	0		433.423	0
433.905	0		433.905	0		433.905	0		433.905	0
434.387	0		434.387	0		434.387	0		434.387	0
434.869	0		434.869	0		434.869	0		434.869	0
435.351	0		435.351	0		435.351	0		435.351	0
435.834	0		435.834	0		435.834	0		435.834	0
436.316	0		436.316	0		436.316	0		436.316	0
436.798	0		436.798	0		436.798	0		436.798	0
437.28	0		437.28	0		437.28	0		437.28	0
437.762	0		437.762	0		437.762	0		437.762	0
438.244	0		438.244	0		438.244	0		438.244	0
438.726	0		438.726	0		438.726	0		438.726	0
439.208	0		439.208	0		439.208	0		439.208	0
439.69	0		439.69	0		439.69	0		439.69	0
440.173	0		440.173	0		440.173	0		440.173	0
440.655	0		440.655	0		440.655	0		440.655	0
441.137	0		441.137	0		441.137	0		441.137	0
441.619	0		441.619	0		441.619	0		441.619	0
442.101	0		442.101	0		442.101	0		442.101	0
442.583	0		442.583	0		442.583	0		442.583	0
443.065	0		443.065	0		443.065	0		443.065	0
443.547	0		443.547	0		443.547	0		443.547	0
444.029	0		444.029	0		444.029	0		444.029	0
444.512	0		444.512	0		444.512	0		444.512	0
444.994	0		444.994	0		444.994	0		444.994	0
445.476	0		445.476	0		445.476	0		445.476	0
445.958	0		445.958	0		445.958	0		445.958	0
446.44	0		446.44	0		446.44	0		446.44	0
446.922	0		446.922	0		446.922	0		446.922	0
447.404	0		447.404	0		447.404	0		447.404	0
447.886	0		447.886	0		447.886	0		447.886	0
448.368	0		448.368	0		448.368	0		448.368	0
448.851	0		448.851	0		448.851	0		448.851	0
449.333	0		449.333	0		449.333	0		449.333	0
449.815	0		449.815	0		449.815	0		449.815	0
450.297	0		450.297	0		450.297	0		450.297	0
450.779	0		450.779	0		450.779	0		450.779	0
451.261	0		451.261	0		451.261	0		451.261	0
451.743	0		451.743	0		451.743	0		451.743	0
452.226	0		452.226	0		452.226	0		452.226	0
452.708	0		452.708	0		452.708	0		452.708	0
453.19	0		453.19	0		453.19	0		453.19	0
453.672	0		453.672	0		453.672	0		453.672	0
454.154	0		454.154	0		454.154	0		454.154	0
454.636	0		454.636	0		454.636	0		454.636	0
455.118	0		455.118	0		455.118	0		455.118	0
455.6	0		455.6	0		455.6	0		455.6	0
456.082	0		456.082	0		456.082	0		456.082	0
456.565	0		456.565	0		456.565	0		456.565	0
457.047	0		457.047	0		457.047	0		457.047	0
457.529	0		457.529	0		457.529	0		457.529	0
458.011	0		458.011	0		458.011	0		458.011	0
458.493	0		458.493	0		458.493	0		458.493	0
458.975	0		458.975	0		458.975	0		458.975	0
459.457	0		459.457	0		459.457	0		459.457	0
459.939	0		459.939	0		459.939	0		459.939	0
460.421	0		460.421	0		460.421	0		460.421	0
460.904	0		460.904	0		460.904	0		460.904	0
461.386	0		461.386	0		461.386	0		461.386	0
461.868	0		461.868	0		461.868	0		461.868	0
462.35	0		462.35	0		462.35	0		462.35	0
462.832	0		462.832	0		462.832	0		462.832	0
463.314	0		463.314	0		463.314	0		463.314	0
463.796	0		463.796	0		463.796	0		463.796	0
464.278	0		464.278	0		464.278	0		464.278	0
464.76	0		464.76	0		464.76	0		464.76	0
465.243	0		465.243	0		465.243	0		465.243	0
465.725	0		465.725	0		465.725	0		465.725	0
466.207	0		466.207	0		466.207	0		466.207	0
466.689	0		466.689	0		466.689	0		466.689	0
467.171	0		467.171	0		467.171	0		467.171	0
467.653	0		467.653	0		467.653	0		467.653	0
468.135	0		468.135	0		468.135	0		468.135	0
468.617	0		468.617	0		468.617	0		468.617	0
469.099	0		469.099	0		469.099	0		469.099	0
469.582	0		469.582	0		469.582	0		469.582	0
470.064	0		470.064	0		470.064	0		470.064	0
470.546	0		470.546	0		470.546	0		470.546	0
471.028	0		471.028	0		471.028	0		471.028	0
471.51	0		471.51	0		471.51	0		471.51	0
471.992	0		471.992	0		471.992	0		471.992	0
472.474	0		472.474	0		472.474	0		472.474	0
472.957	0		472.957	0		472.957	0		472.957	0
473.439	0		473.439	0		473.439	0		473.439	0
473.921	0		473.921	0		473.921	0		473.921	0
474.403	0		474.403	0		474.403	0		474.403	0
474.885	0		474.885	0		474.885	0		474.885	0
475.367	0		475.367	0		475.367	0		475.367	0
475.849	0		475.849	0		475.849	0		475.849	0
476.331	0		476.331	0		476.331	0		476.331	0
476.813	0		476.813	0		476.813	0		476.813	0
477.296	0		477.296	0		477.296	0		477.296	0
477.778	0		477.778	0		477.778	0		477.778	0
478.26	0		478.26	0		478.26	0		478.26	0
478.742	0		478.742	0		478.742	0		478.742	0
479.224	0		479.224	0		479.224	0		479.224	0
479.706	0		479.706	0		479.706	0		479.706	0
480.188	0		480.188	0		480.188	0		480.188	0
480.67	0		480.67	0		480.67	0		480.67	0
481.152	0		481.152	0		481.152	0		481.152	0
481.635	0		481.635	0		481.635	0		481.635	0
482.117	0		482.117	0		482.117	0		482.117	0
482.599	0		482.599	0		482.599	0		482.599	0
483.081	0		483.081	0		483.081	0		483.081	0
483.563	0		483.563	0		483.563	0		483.563	0
484.045	0		484.045	0		484.045	0		484.045	0
484.527	0		484.527	0		484.527	0		484.527	0
485.009	0		485.009	0		485.009	0		485.009	0
485.491	0		485.491	0		485.491	0		485.491	0
485.974	0		485.974	0		485.974	0		485.974	0
486.456	0		486.456	0		486.456	0		486.456	0
486.938	0		486.938	0		486.938	0		486.938	0
487.42	0		487.42	0		487.42	0		487.42	0
487.902	0		487.902	0		487.902	0		487.902	0
488.384	0		488.384	0		488.384	0		488.384	0
488.866	0		488.866	0		488.866	0		488.866	0
489.348	0		489.348	0		489.348	0		489.348	0
489.831	0		489.831	0		489.831	0		489.831	0
490.313	0		490.313	0		490.313	0		490.313	0
490.795	0		490.795	0		490.795	0		490.795	0
491.277	0		491.277	0		491.277	0		491.277	0
491.759	0		491.759	0		491.759	0		491.759	0
492.241	0		492.241	0		492.241	0		492.241	0
492.723	0		492.723	0		492.723	0		492.723	0
493.205	0		493.205	0		493.205	0		493.205	0
493.688	0		493.688	0		493.688	0		493.688	0
494.17	0		494.17	0		494.17	0		494.17	0
494.652	0		494.652	0		494.652	0		494.652	0
495.134	0		495.134	0		495.134	0		495.134	0
495.616	0		495.616	0		495.616	0		495.616	0
496.098	0		496.098	0		496.098	0		496.098	0
496.58	0		496.58	0		496.58	0		496.58	0
497.062	0		497.062	0		497.062	0		497.062	0
497.544	0		497.544	0		497.544	0		497.544	0
498.027	0		498.027	0		498.027	0		498.027	0
498.509	0		498.509	0		498.509	0		498.509	0
498.991	0		498.991	0		498.991	0		498.991	0
499.473	0		499.473	0		499.473	0		499.473	0
499.955	0		499.955	0		499.955	0		499.955	0
500.437	0		500.437	0		500.437	0		500.437	0
500.919	0		500.919	0		500.919	0		500.919	0
501.401	0		501.401	0		501.401	0		501.401	0
501.884	0		501.884	0		501.884	0		501.884	0
502.366	0		502.366	0		502.366	0		502.366	0
502.848	0		502.848	0		502.848	0		502.848	0
503.33	0		503.33	0		503.33	0		503.33	0
503.812	0		503.812	0		503.812	0		503.812	0
504.294	0		504.294	0		504.294	0		504.294	0
504.776	0		504.776	0		504.776	0		504.776	0
505.258	0		505.258	0		505.258	0		505.258	0
505.74	0		505.74	0		505.74	0		505.74	0
506.223	0		506.223	0		506.223	0		506.223	0
506.705	0		506.705	0		506.705	0		506.705	0
507.187	0		507.187	0		507.187	0		507.187	0
507.669	0		507.669	0		507.669	0		507.669	0
508.151	0		508.151	0		508.151	0		508.151	0
508.633	0		508.633	0		508.633	0		508.633	0
509.115	0		509.115	0		509.115	0		509.115	0
509.597	0		509.597	0		509.597	0		509.597	0
510.079	0		510.079	0		510.079	0		510.079	0
510.562	0		510.562	0		510.562	0		510.562	0
511.044	0		511.044	0		511.044	0		511.044	0
511.526	0		511.526	0		511.526	0		511.526	0
512.008	0		512.008	0		512.008	0		512.008	0
512.49	0		512.49	0		512.49	0		512.49	0
512.972	0		512.972	0		512.972	0		512.972	0
513.454	0		513.454	0		513.454	0		513.454	0
513.936	0		513.936	0		513.936	0		513.936	0
514.418	0		514.418	0		514.418	0		514.418	0
514.901	0		514.901	0		514.901	0		514.901	0
515.383	0		515.383	0		515.383	0		515.383	0
515.865	0		515.865	0		515.865	0		515.865	0
516.347	0		516.347	0		516.347	0		516.347	0
516.829	0		516.829	0		516.829	0		516.829	0
517.311	0		517.311	0		517.311	0		517.311	0
517.793	0		517.793	0		517.793	0		517.793	0
518.275	0		518.275	0		518.275	0		518.275	0
518.758	0		518.758	0		518.758	0		518.758	0
519.24	0		519.24	0		519.24	0		519.24	0
519.722	0		519.722	0		519.722	0		519.722	0
520.204	0		520.204	0		520.204	0		520.204	0
520.686	0		520.686	0		520.686	0		520.686	0
521.168	0		521.168	0		521.168	0		521.168	0
521.65	0		521.65	0		521.65	0		521.65	0
522.132	0		522.132	0		522.132	0		522.132	0
522.615	0		522.615	0		522.615	0		522.615	0
523.097	0		523.097	0		523.097	0		523.097	0
523.579	0		523.579	0		523.579	0		523.579	0
524.061	0		524.061	0		524.061	0		524.061	0
524.543	0		524.543	0		524.543	0		524.543	0
525.025	0		525.025	0		525.025	0		525.025	0
525.507	0		525.507	0		525.507	0		525.507	0
525.989	0		525.989	0		525.989	0		525.989	0
526.471	0		526.471	0		526.471	0		526.471	0
526.954	0		526.954	0		526.954	0		526.954	0
527.436	0		527.436	0		527.436	0		527.436	0
527.918	0		527.918	0		527.918	0		527.918	0
528.4	0		528.4	0		528.4	0		528.4	0
528.882	0		528.882	0		528.882	0		528.882	0
529.364	0		529.364	0		529.364	0		529.364	0
529.846	0		529.846	0		529.846	0		529.846	0
530.328	0		530.328	0		530.328	0		530.328	0
530.811	0		530.811	0		530.811	0		530.811	0
531.293	0		531.293	0		531.293	0		531.293	0
531.775	0		531.775	0		531.775	0		531.775	0
532.257	0		532.257	0		532.257	0		532.257	0
532.739	0		532.739	0		532.739	0		532.739	0
533.221	0		533.221	0		533.221	0		533.221	0
533.703	0		533.703	0		533.703	0		533.703	0
534.185	0		534.185	0		534.185	0		534.185	0
534.667	0		534.667	0		534.667	0		534.667	0
535.149	0		535.149	0		535.149	0		535.149	0
535.632	0		535.632	0		535.632	0		535.632	0
536.114	0		536.114	0		536.114	0		536.114	0
536.596	0		536.596	0		536.596	0		536.596	0
537.078	0		537.078	0		537.078	0		537.078	0
537.56	0		537.56	0		537.56	0		537.56	0
538.042	0		538.042	0		538.042	0		538.042	0
538.524	0		538.524	0		538.524	0		538.524	0
539.006	0		539.006	0		539.006	0		539.006	0
539.489	0		539.489	0		539.489	0		539.489	0
539.971	0		539.971	0		539.971	0		539.971	0
540.453	0		540.453	0		540.453	0		540.453	0
540.935	0		540.935	0		540.935	0		540.935	0
541.417	0		541.417	0		541.417	0		541.417	0
541.899	0		541.899	0		541.899	0		541.899	0
542.381	0		542.381	0		542.381	0		542.381	0
542.863	0		542.863	0		542.863	0		542.863	0
543.346	0		543.346	0		543.346	0		543.346	0
543.828	0		543.828	0		543.828	0		543.828	0
544.31	0		544.31	0		544.31	0		544.31	0
544.792	0		544.792	0		544.792	0		544.792	0
545.274	0		545.274	0		545.274	0		545.274	0
545.756	0		545.756	0		545.756	0		545.756	0
546.238	0		546.238	0		546.238	0		546.238	0
546.72	0		546.72	0		546.72	0		546.72	0
547.202	0		547.202	0		547.202	0		547.202	0
547.685	0		547.685	0		547.685	0		547.685	0
548.167	0		548.167	0		548.167	0		548.167	0
548.649	0		548.649	0		548.649	0		548.649	0
549.131	0		549.131	0		549.131	0		549.131	0
549.613	0		549.613	0		549.613	0		549.613	0
550.095	0		550.095	0		550.095	0		550.095	0
550.577	0		550.577	0		550.577	0		550.577	0
551.059	0		551.059	0		551.059	0		551.059	0
551.542	0		551.542	0		551.542	0		551.542	0
552.024	0		552.024	0		552.024	0		552.024	0
552.506	0		552.506	0		552.506	0		552.506	0
552.988	0		552.988	0		552.988	0		552.988	0
553.47	0		553.47	0		553.47	0		553.47	0
553.952	0		553.952	0		553.952	0		553.952	0
554.434	0		554.434	0		554.434	0		554.434	0
554.916	0		554.916	0		554.916	0		554.916	0
555.398	0		555.398	0		555.398	0		555.398	0
555.881	0		555.881	0		555.881	0		555.881	0
556.363	0		556.363	0		556.363	0		556.363	0
556.845	0		556.845	0		556.845	0		556.845	0
557.327	0		557.327	0		557.327	0		557.327	0
557.809	0		557.809	0		557.809	0		557.809	0
558.291	0		558.291	0		558.291	0		558.291	0
558.773	0		558.773	0		558.773	0		558.773	0
559.255	0		559.255	0		559.255	0		559.255	0
559.737	0		559.737	0		559.737	0		559.737	0
560.22	0		560.22	0		560.22	0		560.22	0
560.702	0		560.702	0		560.702	0		560.702	0
561.184	0		561.184	0		561.184	0		561.184	0
561.666	0		561.666	0		561.666	0		561.666	0
562.148	0		562.148	0		562.148	0		562.148	0
562.63	0		562.63	0		562.63	0		562.63	0
563.112	0		563.112	0		563.112	0		563.112	0
563.594	0		563.594	0		563.594	0		563.594	0
564.077	0		564.077	0		564.077	0		564.077	0
564.559	0		564.559	0		564.559	0		564.559	0
565.041	0		565.041	0		565.041	0		565.041	0
565.523	0		565.523	0		565.523	0		565.523	0
566.005	0		566.005	0		566.005	0		566.005	0
566.487	0		566.487	0		566.487	0		566.487	0
566.969	0		566.969	0		566.969	0		566.969	0
567.451	0		567.451	0		567.451	0		567.451	0
567.933	0		567.933	0		567.933	0		567.933	0
568.416	0		568.416	0		568.416	0		568.416	0
568.898	0		568.898	0		568.898	0		568.898	0
569.38	0		569.38	0		569.38	0		569.38	0
569.862	0		569.862	0		569.862	0		569.862	0
570.344	0		570.344	0		570.344	0		570.344	0
570.826	0		570.826	0		570.826	0		570.826	0
571.308	0		571.308	0		571.308	0		571.308	0
571.79	0		571.79	0		571.79	0		571.79	0
572.273	0		572.273	0		572.273	0		572.273	0
572.755	0		572.755	0		572.755	0		572.755	0
573.237	0		573.237	0		573.237	0		573.237	0
573.719	0		573.719	0		573.719	0		573.719	0
574.201	0		574.201	0		574.201	0		574.201	0
574.683	0		574.683	0		574.683	0		574.683	0
575.165	0		575.165	0		575.165	0		575.165	0
575.647	0		575.647	0		575.647	0		575.647	0
576.13	0		576.13	0		576.13	0		576.13	0
576.612	0		576.612	0		576.612	0		576.612	0
577.094	0		577.094	0		577.094	0		577.094	0
577.576	0		577.576	0		577.576	0		577.576	0
578.058	0		578.058	0		578.058	0		578.058	0
578.54	0		578.54	0		578.54	0		578.54	0
579.022	0		579.022	0		579.022	0		579.022	0
579.504	0		579.504	0		579.504	0		579.504	0
579.986	0		579.986	0		579.986	0		579.986	0
580.468	0		580.468	0		580.468	0		580.468	0
580.951	0		580.951	0		580.951	0		580.951	0
581.433	0		581.433	0		581.433	0		581.433	0
581.915	0		581.915	0		581.915	0		581.915	0
582.397	0		582.397	0		582.397	0		582.397	0
582.879	0		582.879	0		582.879	0		582.879	0
583.361	0		583.361	0		583.361	0		583.361	0
583.843	0		583.843	0		583.843	0		583.843	0
584.325	0		584.325	0		584.325	0		584.325	0
584.808	0		584.808	0		584.808	0		584.808	0
585.29	0		585.29	0		585.29	0		585.29	0
585.772	0		585.772	0		585.772	0		585.772	0
586.254	0		586.254	0		586.254	0		586.254	0
586.736	0		586.736	0		586.736	0		586.736	0
587.218	0		587.218	0		587.218	0		587.218	0
587.7	0		587.7	0		587.7	0		587.7	0
588.182	0		588.182	0		588.182	0		588.182	0
588.664	0		588.664	0		588.664	0		588.664	0
589.147	0		589.147	0		589.147	0		589.147	0
589.629	0		589.629	0		589.629	0		589.629	0
590.111	0		590.111	0		590.111	0		590.111	0
590.593	0		590.593	0		590.593	0		590.593	0
591.075	0		591.075	0		591.075	0		591.075	0
591.557	0		591.557	0		591.557	0		591.557	0
592.039	0		592.039	0		592.039	0		592.039	0
592.521	0		592.521	0		592.521	0		592.521	0
593.004	0		593.004	0		593.004	0		593.004	0
593.486	0		593.486	0		593.486	0		593.486	0
593.968	0		593.968	0		593.968	0		593.968	0
594.45	0		594.45	0		594.45	0		594.45	0
594.932	0		594.932	0		594.932	0		594.932	0
595.414	0		595.414	0		595.414	0		595.414	0
595.896	0		595.896	0		595.896	0		595.896	0
596.378	0		596.378	0		596.378	0		596.378	0
596.861	0		596.861	0		596.861	0		596.861	0
597.343	0		597.343	0		597.343	0		597.343	0
597.825	0		597.825	0		597.825	0		597.825	0
598.307	0		598.307	0		598.307	0		598.307	0
598.789	0		598.789	0		598.789	0		598.789	0
599.271	0		599.271	0		599.271	0		599.271	0
599.753	0		599.753	0		599.753	0		599.753	0
600.235	36.8877		600.235	44.3368		600.235	50.2953		600.235	54.1307
600.717	36.8073		600.717	44.1724		600.717	49.774		600.717	54.0327
601.199	36.4953		601.199	43.8814		601.199	49.1875		601.199	53.824
601.682	36.0276		601.682	43.5179		601.682	48.613		601.682	53.5392
602.164	35.5656		602.164	43.1871		602.164	48.1596		602.164	53.2516
602.646	35.2783		602.646	42.9902		602.646	47.9167		602.646	53.0326
603.128	35.2575		603.128	42.9695		603.128	47.9061		603.128	52.9095
603.61	35.4742		603.61	43.0831		603.61	48.0679		603.61	52.8523
604.092	35.8032		604.092	43.2288		604.092	48.2916		604.092	52.7939
604.574	36.0988		604.574	43.301		604.574	48.4754		604.574	52.6748
605.057	36.2712		605.057	43.2437		605.057	48.5731		605.057	52.479
605.539	36.3264		605.539	43.0727		605.539	48.6084		605.539	52.2464
606.021	36.3492		606.021	42.8597		606.021	48.6461		606.021	52.0489
606.503	36.4422		606.503	42.6837		606.503	48.7377		606.503	51.9462
606.985	36.6514		606.985	42.5776		606.985	48.872		606.985	51.9405
607.467	36.9277		607.467	42.5055		607.467	48.9622		607.467	51.9643
607.949	37.1508		607.949	42.3868		607.949	48.8845		607.949	51.9103
608.431	37.2021		608.431	42.1532		608.431	48.546		608.431	51.6883
608.913	37.0356		608.913	41.8014		608.913	47.939		608.913	51.2709
609.395	36.7101		609.395	41.4083		609.395	47.1581		609.395	50.7076
609.878	36.3638		609.878	41.1005		609.878	46.3698		609.878	50.0985
610.36	36.1419		610.36	40.9849		610.36	45.7402		610.36	49.5421
610.842	36.1102		610.842	41.0769		610.842	45.3542		610.842	49.0763
611.324	36.2078		611.324	41.2717		611.324	45.1698		611.324	48.6535
611.806	36.2779		611.806	41.3862		611.806	45.0439		611.806	48.167
612.288	36.1569		612.288	41.2475		612.288	44.8132		612.288	47.5174
612.77	35.768		612.77	40.7783		612.77	44.3827		612.77	46.6748
613.252	35.1672		613.252	40.0345		613.252	43.7724		613.252	45.7091
613.735	34.522		613.735	39.1807		613.735	43.1041		613.735	44.7679
614.217	34.0261		614.217	38.4132		614.217	42.5347		614.217	44.0126
614.699	33.7972		614.699	37.8645		614.699	42.1685		614.699	43.5407
615.181	33.8135		615.181	37.5417		615.181	41.9994		615.181	43.3433
615.663	33.9365		615.663	37.3412		615.663	41.9209		615.663	43.3236
616.145	33.9966		616.145	37.1236		616.145	41.79		616.145	43.3605
616.627	33.8911		616.627	36.8001		616.627	41.5059		616.627	43.375
617.109	33.6358		617.109	36.3835		617.109	41.0579		617.109	43.3602
617.591	33.3517		617.591	35.9797		617.591	40.5245		617.591	43.3618
618.074	33.1852		618.074	35.7209		618.074	40.0223		618.074	43.426
618.556	33.2115		618.556	35.6802		618.556	39.6356		618.556	43.5449
619.038	33.3819		619.038	35.8242		619.038	39.3712		619.038	43.646
619.52	33.5597		619.52	36.0394		619.52	39.173		619.52	43.6306
620.002	33.6087		620.002	36.207		620.002	38.9783		620.002	43.4343
620.484	33.4744		620.484	36.27		620.484	38.7715		620.484	43.067
620.966	33.2155		620.966	36.2581		620.966	38.6024		620.966	42.6154
621.448	32.9754		621.448	36.2636		621.448	38.5601		621.448	42.2048
621.931	32.9084		621.931	36.383		621.931	38.7163		621.931	41.9407
622.413	33.0991		622.413	36.6574		622.413	39.074		622.413	41.8558
622.895	33.5209		622.895	37.0487		622.895	39.5541		622.895	41.8986
623.377	34.0626		623.377	37.4667		623.377	40.0352		623.377	41.9704
623.859	34.6004		623.859	37.8266		623.859	40.4162		623.859	41.989
624.341	35.0658		624.341	38.1		624.341	40.6666		624.341	41.9345
624.823	35.473		624.823	38.3269		624.823	40.8356		624.823	41.8582
625.305	35.8958		625.305	38.5903		625.305	41.0215		625.305	41.848
625.788	36.4101		625.788	38.9639		625.788	41.3143		625.788	41.9762
626.27	37.0376		626.27	39.4675		626.27	41.7482		626.27	42.2547
626.752	37.7273		626.752	40.0554		626.752	42.2877		626.752	42.6324
627.234	38.3824		627.234	40.6485		627.234	42.857		627.234	43.031
627.716	38.9135		627.716	41.1799		627.716	43.3878		627.716	43.3952
628.198	39.2816		628.198	41.6307		628.198	43.8562		628.198	43.7237
628.68	39.5102		628.68	42.0343		628.68	44.2882		628.68	44.0678
629.162	39.6657		629.162	42.4508		629.162	44.7374		629.162	44.4974
629.644	39.8162		629.644	42.9266		629.644	45.2461		629.644	45.0547
630.126	39.9931		630.126	43.461		630.126	45.814		630.126	45.7216
630.609	40.1766		630.609	44.0014		630.609	46.3933		630.609	46.422
631.091	40.3162		631.091	44.469		631.091	46.9121		631.091	47.0567
631.573	40.3675		631.573	44.7984		631.573	47.3117		631.573	47.5508
632.055	40.3259		632.055	44.9689		632.055	47.5739		632.055	47.8845
632.537	40.2338		632.537	45.0107		632.537	47.7259		632.537	48.0955
633.019	40.1602		633.019	44.9871		633.019	47.823		633.019	48.2531
633.501	40.1604		633.501	44.9599		633.501	47.916		633.501	48.4184
633.984	40.2396		633.984	44.9562		633.984	48.0223		633.984	48.6099
634.466	40.3425		634.466	44.9562		634.466	48.1169		634.466	48.7944
634.948	40.3793		634.948	44.9079		634.948	48.1487		634.948	48.9088
635.43	40.2738		635.43	44.7615		635.43	48.0727		635.43	48.899
635.912	40.0052		635.912	44.5		635.912	47.8781		635.912	48.7521
636.394	39.6223		636.394	44.1514		636.394	47.5978		636.394	48.5062
636.876	39.2211		636.876	43.7742		636.876	47.2926		636.876	48.2316
637.358	38.8976		637.358	43.4267		637.358	47.0211		637.358	47.9957
637.84	38.7007		637.84	43.1361		637.84	46.8105		637.84	47.831
638.322	38.6115		638.322	42.8885		638.322	46.647		638.322	47.7253
638.805	38.5622		638.805	42.6445		638.805	46.4899		638.805	47.6392
639.287	38.4787		639.287	42.3691		639.287	46.3002		639.287	47.5386
639.769	38.3212		639.769	42.0577		639.769	46.0654		639.769	47.4212
640.251	38.1007		640.251	41.7415		640.251	45.806		640.251	47.3216
640.733	37.8655		640.733	41.4706		640.733	45.5631		640.733	47.2933
641.215	37.6656		641.215	41.2831		641.215	45.3729		641.215	47.3784
641.697	37.5193		641.697	41.18		641.697	45.2464		641.697	47.582
642.179	37.3996		642.179	41.1216		642.179	45.1651		642.179	47.8682
642.662	37.2524		642.662	41.0482		642.662	45.0968		642.662	48.1797
643.144	37.031		643.144	40.9137		643.144	45.0204		643.144	48.4682
643.626	36.7281		643.626	40.7109		643.626	44.9438		643.626	48.7159
644.108	36.3849		644.108	40.477		644.108	44.9039		644.108	48.9397
644.59	36.0731		644.59	40.2744		644.59	44.9479		644.59	49.1743
645.072	35.8582		645.072	40.1588		645.072	45.1065		645.072	49.4469
645.554	35.7651		645.554	40.1511		645.554	45.3733		645.554	49.7572
646.036	35.7665		646.036	40.2289		646.036	45.706		646.036	50.0767
646.519	35.801		646.519	40.3434		646.519	46.045		646.519	50.3646
647.001	35.8087		647.001	40.4479		647.001	46.3417		647.001	50.5929
647.483	35.7651		647.483	40.5238		647.483	46.5783		647.483	50.7628
647.965	35.6935		647.965	40.5874		647.965	46.7718		647.965	50.9068
648.447	35.6514		648.447	40.6781		648.447	46.9594		648.447	51.0712
648.929	35.6974		648.929	40.832		648.929	47.1747		648.929	51.2913
649.411	35.8566		649.411	41.0589		649.411	47.4278		649.411	51.5704
649.893	36.1065		649.893	41.3359		649.893	47.7014		649.893	51.8775
650.375	36.3911		650.375	41.6214		650.375	47.9639		650.375	52.1638
650.857	36.6527		650.857	41.88		650.857	48.1909		650.857	52.3882
651.34	36.8622		651.34	42.1028		651.34	48.3816		651.34	52.5379
651.822	37.0316		651.822	42.3112		651.822	48.56		651.822	52.6333
652.304	37.2036		652.304	42.5442		652.304	48.7632		652.304	52.7169
652.786	37.4242		652.786	42.8352		652.786	49.0209		652.786	52.8325
653.268	37.7151		653.268	43.1925		653.268	49.3399		653.268	53.0052
653.75	38.0611		653.75	43.5946		653.75	49.7021		653.75	53.2342
654.232	38.4214		654.232	44.0037		654.232	50.0772		654.232	53.5002
654.715	38.7541		654.715	44.3866		654.715	50.4407		654.715	53.7822
655.197	39.0409		655.197	44.7329		655.197	50.788		655.197	54.0711
655.679	39.2973		655.679	45.0585		655.679	51.1356		655.679	54.3754
656.161	39.5633		656.161	45.3953		656.161	51.5104		656.161	54.7139
656.643	39.88		656.643	45.7721		656.643	51.9333		656.643	55.1035
657.125	40.2661		657.125	46.1999		657.125	52.4084		657.125	55.5488
657.607	40.7077		657.607	46.6676		657.607	52.9211		657.607	56.0406
658.089	41.1659		658.089	47.152		658.089	53.449		658.089	56.5629
658.571	41.5977		658.571	47.6335		658.571	53.9758		658.571	57.1043
659.053	41.9768		659.053	48.1075		659.053	54.4997		659.053	57.6641
659.536	42.3033		659.536	48.5858		659.536	55.0337		659.536	58.2514
660.018	42.5986		660.018	49.0861		660.018	55.5956		660.018	58.8776
660.5	42.8891		660.5	49.618		660.5	56.1957		660.5	59.5462
660.982	43.1882		660.982	50.1722		660.982	56.8284		660.982	60.2473
661.464	43.4884		661.464	50.7214		661.464	57.4736		661.464	60.9597
661.946	43.7667		661.946	51.2306		661.946	58.1033		661.946	61.658
662.428	43.9989		662.428	51.6724		662.428	58.6938		662.428	62.3218
662.91	44.1748		662.91	52.0382		662.91	59.2314		662.91	62.9397
663.393	44.3043		663.393	52.3403		663.393	59.7158		663.393	63.5108
663.875	44.4122		663.875	52.6038		663.875	60.1545		663.875	64.0399
664.357	44.5248		664.357	52.8542		664.357	60.5579		664.357	64.5338
664.839	44.6582		664.839	53.1078		664.839	60.9346		664.839	64.9986
665.321	44.8133		665.321	53.3685		665.321	61.2915		665.321	65.4407
665.803	44.9789		665.803	53.6329		665.803	61.6366		665.803	65.8701
666.285	45.1392		666.285	53.8959		666.285	61.9837		666.285	66.3036
666.767	45.2842		666.767	54.158		666.767	62.3533		666.767	66.7643
667.25	45.4181		667.25	54.427		667.25	62.7659		667.25	67.2723
667.732	45.5604		667.732	54.7098		667.732	63.2196		667.732	67.8202
668.214	45.7287		668.214	54.9952		668.214	63.6667		668.214	68.3524
668.696	45.9131		668.696	55.2474		668.696	64.0295		668.696	68.7874
669.178	46.0769		669.178	55.4284		669.178	64.2564		669.178	69.0784
669.66	46.1868		669.66	55.5248		669.66	64.3519		669.66	69.2387
670.142	46.2336		670.142	55.5491		670.142	64.3563		670.142	69.3147
670.624	46.2311		670.624	55.5281		670.624	64.3161		670.624	69.353
671.106	46.2057		671.106	55.4918		671.106	64.2696		671.106	69.3882
671.589	46.1867		671.589	55.4671		671.589	64.2435		671.589	69.4403
672.071	46.1969		672.071	55.4723		672.071	64.2522		672.071	69.5164
672.553	46.2457		672.553	55.5128		672.553	64.2971		672.553	69.612
673.035	46.3247		673.035	55.5796		673.035	64.3678		673.035	69.7148
673.517	46.4134		673.517	55.6534		673.517	64.4484		673.517	69.8105
673.999	46.4893		673.999	55.7148		673.999	64.5252		673.999	69.8898
674.481	46.5415		674.481	55.7535		674.481	64.5938		674.481	69.9523
674.963	46.5753		674.963	55.7734		674.963	64.66		674.963	70.0056
675.446	46.6084		675.446	55.789		675.446	64.7355		675.446	70.0596
675.928	46.659		675.928	55.8162		675.928	64.8287		675.928	70.1205
676.41	46.7338		676.41	55.8632		676.41	64.9393		676.41	70.1867
676.892	46.8227		676.892	55.926		676.892	65.0558		676.892	70.2497
677.374	46.9039		677.374	55.9912		677.374	65.1614		677.374	70.2986
677.856	46.9558		677.856	56.0447		677.856	65.2415		677.856	70.3267
678.338	46.9702		678.338	56.0793		678.338	65.2906		678.338	70.335
678.82	46.9569		678.82	56.0987		678.82	65.3142		678.82	70.3312
679.302	46.9389		679.302	56.1141		679.302	65.3253		679.302	70.3257
679.784	46.9408		679.784	56.1369		679.784	65.3375		679.784	70.3264
680.267	46.9759		680.267	56.1716		680.267	65.36		680.267	70.3353
680.749	47.0397		680.749	56.213		680.749	65.394		680.749	70.3492
681.231	47.1141		681.231	56.2503		681.231	65.4359		681.231	70.3633
681.713	47.1786		681.713	56.2743		681.713	65.481		681.713	70.3765
682.195	47.2217		682.195	56.284		682.195	65.5274		682.195	70.3929
682.677	47.2469		682.677	56.2883		682.677	65.5765		682.677	70.4209
683.159	47.2694		683.159	56.3013		683.159	65.63		683.159	70.4674
683.641	47.3057		683.641	56.3338		683.641	65.6857		683.641	70.5336
684.124	47.363		684.124	56.3867		684.124	65.7358		684.124	70.6116
684.606	47.4341		684.606	56.4494		684.606	65.7687		684.606	70.6869
685.088	47.5015		685.088	56.5049		685.088	65.7744		685.088	70.7448
685.57	47.5466		685.57	56.5391		685.57	65.7502		685.57	70.7768
686.052	47.5606		686.052	56.5486		686.052	65.7033		686.052	70.7843
686.534	47.5482		686.534	56.5425		686.534	65.6492		686.534	70.7772
687.016	47.5246		687.016	56.5379		687.016	65.605		687.016	70.7684
687.498	47.5058		687.498	56.5503		687.498	65.5828		687.498	70.7676
687.981	47.5002		687.981	56.5853		687.981	65.5846		687.981	70.7757
688.463	47.5036		688.463	56.6348		688.463	65.602		688.463	70.7855
688.945	47.5038		688.945	56.6808		688.945	65.6221		688.945	70.7852
689.427	47.49		689.427	56.7047		689.427	65.6345		689.427	70.7659
689.909	47.4615		689.909	56.6963		689.909	65.6368		689.909	70.725
690.391	47.4307		690.391	56.6583		690.391	65.6349		690.391	70.6685
690.873	47.4174		690.873	56.604		690.873	65.6384		690.873	70.6061
691.355	47.438		691.355	56.5508		691.355	65.6538		691.355	70.5466
691.837	47.4955		691.837	56.5118		691.837	65.6793		691.837	70.4935
692.32	47.5766		692.32	56.4916		692.32	65.7047		692.32	70.4437
692.802	47.6566		692.802	56.4868		692.802	65.7155		692.802	70.3904
693.284	47.7118		693.284	56.4912		693.284	65.7006		693.284	70.3282
693.766	47.7312		693.766	56.5011		693.766	65.6579		693.766	70.257
694.248	47.7216		694.248	56.5187		694.248	65.5955		694.248	70.1836
694.73	47.7045		694.73	56.5495		694.73	65.5285		694.73	70.119
695.212	47.7047		695.212	56.5986		695.212	65.4728		695.212	70.0746
695.694	47.7398		695.694	56.665		695.694	65.4386		695.694	70.0572
696.177	47.8117		696.177	56.7408		696.177	65.4279		696.177	70.0675
696.659	47.9086		696.659	56.8138		696.659	65.4358		696.659	70.1005
697.141	48.0125		697.141	56.874		697.141	65.4561		697.141	70.1496
697.623	48.1097		697.623	56.9185		697.623	65.4856		697.623	70.2093
698.105	48.1965		698.105	56.9537		698.105	65.5261		698.105	70.2771
698.587	48.2787		698.587	56.9914		698.587	65.5834		698.587	70.3527
699.069	48.366		699.069	57.0435		699.069	65.6624		699.069	70.4363
699.551	48.4638		699.551	57.1155		699.551	65.7632		699.551	70.5263
700.033	48.5696		700.033	57.2049		700.033	65.88		700.033	70.6204
700.516	48.6739		700.516	57.3034		700.516	66.0028		700.516	70.716
700.998	48.767		700.998	57.4022		700.998	66.1226		700.998	70.8132
701.48	48.8452		701.48	57.4972		701.48	66.2349		701.48	70.9151
701.962	48.9131		701.962	57.5907		701.962	66.3407		701.962	71.0263
702.444	48.9815		702.444	57.6886		702.444	66.4454		702.444	71.1501
702.926	49.06		702.926	57.7954		702.926	66.5541		702.926	71.2861
703.408	49.1509		703.408	57.9097		703.408	66.6688		703.408	71.4284
703.89	49.246		703.89	58.0233		703.89	66.7865		703.89	71.5677
704.372	49.3309		704.372	58.1243		704.372	66.9013		704.372	71.6953
704.855	49.3925		704.855	58.2034		704.855	67.0069		704.855	71.8065
705.337	49.427		705.337	58.2583		705.337	67.1004		705.337	71.9023
705.819	49.4422		705.819	58.2956		705.819	67.1821		705.819	71.9885
706.301	49.4546		706.301	58.3271		706.301	67.2548		706.301	72.071
706.783	49.4811		706.783	58.3636		706.783	67.3208		706.783	72.1531
707.265	49.531		707.265	58.4101		707.265	67.3803		707.265	72.2326
707.747	49.6015		707.747	58.4632		707.747	67.4313		707.747	72.3034
708.229	49.6812		708.229	58.5143		708.229	67.4721		708.229	72.3589
708.712	49.7565		708.712	58.5549		708.712	67.5032		708.712	72.3959
709.194	49.8201		709.194	58.5821		709.194	67.5292		709.194	72.417
709.676	49.8743		709.676	58.6007		709.676	67.5574		709.676	72.4296
710.158	49.9294		710.158	58.6209		710.158	67.5952		710.158	72.443
710.64	49.9966		710.64	58.6534		710.64	67.6462		710.64	72.4643
711.122	50.0816		711.122	58.7038		711.122	67.7084		711.122	72.496
711.604	50.1801		711.604	58.77		711.604	67.775		711.604	72.5355
712.086	50.2803		712.086	58.8441		712.086	67.8374		712.086	72.5774
712.568	50.3691		712.568	58.9166		712.568	67.8895		712.568	72.6169
713.051	50.4385		713.051	58.9809		713.051	67.9295		713.051	72.6518
713.533	50.4894		713.533	59.0359		713.533	67.9602		713.533	72.6826
714.015	50.5296		714.015	59.0846		714.015	67.9861		714.015	72.7111
714.497	50.568		714.497	59.1309		714.497	68.0104		714.497	72.7383
714.979	50.6095		714.979	59.1759		714.979	68.033		714.979	72.7627
715.461	50.6515		715.461	59.2167		715.461	68.051		715.461	72.7819
715.943	50.6868		715.943	59.2481		715.943	68.0617		715.943	72.7935
716.425	50.7087		716.425	59.2664		716.425	68.065		716.425	72.7981
716.908	50.7168		716.908	59.272		716.908	68.065		716.908	72.7987
717.39	50.7181		717.39	59.2705		717.39	68.0686		717.39	72.7999
717.872	50.7244		717.872	59.2696		717.872	68.0816		717.872	72.8045
718.354	50.7454		718.354	59.2758		718.354	68.1051		718.354	72.8111
718.836	50.7833		718.836	59.2905		718.836	68.1335		718.836	72.8136
719.318	50.8303		719.318	59.309		719.318	68.1555		719.318	72.8033
719.8	50.8721		719.8	59.3236		719.8	68.1589		719.8	72.7722
720.282	50.8962		720.282	59.3276		720.282	68.136		720.282	72.7179
720.764	50.8982		720.764	59.3192		720.764	68.0867		720.764	72.6442
721.247	50.8856		721.247	59.3023		721.247	68.0186		721.247	72.5599
721.729	50.8727		721.729	59.2839		721.729	67.9424		721.729	72.4745
722.211	50.8736		722.211	59.2692		722.211	67.8669		722.211	72.3939
722.693	50.8943		722.693	59.258		722.693	67.7954		722.693	72.3181
723.175	50.9294		723.175	59.2446		723.175	67.7246		723.175	72.2424
723.657	50.9657		723.657	59.2207		723.657	67.6481		723.657	72.1603
724.139	50.989		724.139	59.1798		724.139	67.5607		724.139	72.0676
724.621	50.9922		724.621	59.1214		724.621	67.4616		724.621	71.9644
725.104	50.9787		725.104	59.0513		725.104	67.3558		725.104	71.8552
725.586	50.9604		725.586	58.9797		725.586	67.2514		725.586	71.746
726.068	50.9514		726.068	58.9158		726.068	67.1563		726.068	71.6408
726.55	50.9606		726.55	58.8641		726.55	67.0738		726.55	71.5395
727.032	50.9869		727.032	58.823		727.032	67.0024		727.032	71.4377
727.514	51.0209		727.514	58.7868		727.514	66.936		727.514	71.3292
727.996	51.0503		727.996	58.7499		727.996	66.8685		727.996	71.2089
728.478	51.0667		728.478	58.7104		728.478	66.7958		728.478	71.0754
728.96	51.0697		728.96	58.6714		728.96	66.7174		728.96	70.9312
729.443	51.0658		729.443	58.638		729.443	66.6356		729.443	70.7808
729.925	51.0643		729.925	58.614		729.925	66.5527		729.925	70.6286
730.407	51.0705		730.407	58.5977		730.407	66.4691		730.407	70.4769
730.889	51.0838		730.889	58.5825		730.889	66.3836		730.889	70.3266
731.371	51.0979		731.371	58.5591		731.371	66.2939		731.371	70.178
731.853	51.1061		731.853	58.5209		731.853	66.2		731.853	70.0337
732.335	51.1064		732.335	58.4678		732.335	66.1046		732.335	69.8987
732.817	51.1037		732.817	58.4066		732.817	66.0131		732.817	69.7793
733.299	51.1078		733.299	58.3482		733.299	65.9308		733.299	69.68
733.782	51.1277		733.782	58.3019		733.782	65.8599		733.782	69.6009
734.264	51.1671		734.264	58.2717		734.264	65.7986		734.264	69.5369
734.746	51.221		734.746	58.2542		734.746	65.7412		734.746	69.4793
735.228	51.2786		735.228	58.2415		735.228	65.6817		735.228	69.4196
735.71	51.3292		735.71	58.2259		735.71	65.6174		735.71	69.354
736.192	51.3674		736.192	58.2047		736.192	65.5511		736.192	69.2848
736.674	51.3959		736.674	58.1818		736.674	65.4902		736.674	69.2193
737.156	51.4237		737.156	58.1655		737.156	65.4429		737.156	69.1655
737.639	51.4603		737.639	58.1641		737.639	65.4147		737.639	69.1278
738.121	51.5108		738.121	58.1819		738.121	65.4047		738.121	69.1044
738.603	51.5726		738.603	58.2172		738.603	65.4069		738.603	69.0884
739.085	51.6384		739.085	58.264		739.085	65.4128		739.085	69.0714
739.567	51.7006		739.567	58.3161		739.567	65.4158		739.567	69.0479
740.049	51.7567		740.049	58.3701		740.049	65.4145		740.049	69.019
740.531	51.8111		740.531	58.4264		740.531	65.4124		740.531	68.9908
741.013	51.8721		741.013	58.4873		741.013	65.415		741.013	68.9716
741.495	51.947		741.495	58.553		741.495	65.4256		741.495	68.9666
741.978	52.0366		741.978	58.619		741.978	65.4426		741.978	68.9746
742.46	52.1333		742.46	58.6763		742.46	65.4595		742.46	68.9876
742.942	52.2245		742.942	58.7149		742.942	65.468		742.942	68.9948
743.424	52.2985		743.424	58.7284		743.424	65.4617		743.424	68.9864
743.906	52.3501		743.906	58.7171		743.906	65.4394		743.906	68.9576
744.388	52.3829		744.388	58.6884		744.388	65.4045		744.388	68.9093
744.87	52.4062		744.87	58.6529		744.87	65.3621		744.87	68.8453
745.352	52.4294		745.352	58.6194		745.352	65.3149		745.352	68.7691
745.835	52.4565		745.835	58.59		745.835	65.2606		745.835	68.6806
746.317	52.4833		746.317	58.56		746.317	65.1923		746.317	68.5763
746.799	52.5008		746.799	58.5206		746.799	65.1021		746.799	68.4518
747.281	52.5012		747.281	58.4647		747.281	64.9857		747.281	68.3056
747.763	52.4833		747.763	58.3919		747.763	64.8461		747.763	68.1414
748.245	52.4554		748.245	58.3093		748.245	64.6934		748.245	67.9688
748.727	52.4326		748.727	58.2299		748.727	64.5421		748.727	67.7998
749.209	52.4304		749.209	58.1671		749.209	64.4062		749.209	67.6455
749.692	52.4587		749.692	58.1294		749.692	64.295		749.692	67.5118
750.174	52.5181		750.174	58.1188		750.174	64.2117		750.174	67.3996
750.656	52.6017		750.656	58.1317		750.656	64.1549		750.656	67.3065
751.138	52.7006		751.138	58.1635		751.138	64.1228		751.138	67.2309
751.62	52.8098		751.62	58.2125		751.62	64.1165		751.62	67.1751
752.102	52.9307		752.102	58.2815		752.102	64.1402		752.102	67.1453
752.584	53.0697		752.584	58.3763		752.584	64.1991		752.584	67.149
753.066	53.233		753.066	58.501		753.066	64.2955		753.066	67.191
753.548	53.4214		753.548	58.6551		753.548	64.4256		753.548	67.2698
754.03	53.628		754.03	58.8314		754.03	64.5796		754.03	67.3781
754.513	53.8404		754.513	59.0195		754.513	64.7449		754.513	67.505
754.995	54.0464		754.995	59.2094		754.995	64.9104		754.995	67.6415
755.477	54.2395		755.477	59.3958		755.477	65.0706		755.477	67.7834
755.959	54.4213		755.959	59.5784		755.959	65.2261		755.959	67.9323
756.441	54.5995		756.441	59.7607		756.441	65.3809		756.441	68.0922
756.923	54.7831		756.923	59.9449		756.923	65.5389		756.923	68.2662
757.405	54.9772		757.405	60.1298		757.405	65.7002		757.405	68.4523
757.888	55.1805		757.888	60.31		757.888	65.8612		757.888	68.6439
758.37	55.387		758.37	60.4786		758.37	66.017		758.37	68.8318
758.852	55.5905		758.852	60.6318		758.852	66.1644		758.852	69.0088
759.334	55.7884		759.334	60.7713		759.334	66.3053		759.334	69.1725
759.816	55.9838		759.816	60.9049		759.816	66.4453		759.816	69.3254
760.298	56.1826		760.298	61.0425		760.298	66.5911		760.298	69.4722
760.78	56.3897		760.78	61.1912		760.78	66.7463		760.78	69.6159
761.262	56.6041		761.262	61.3519		761.262	66.908		761.262	69.7544
761.744	56.8188		761.744	61.5183		761.744	67.0681		761.744	69.8813
762.226	57.0232		762.226	61.6809		762.226	67.2166		762.226	69.9891
762.709	57.209		762.709	61.8316		762.709	67.3461		762.709	70.0733
763.191	57.3748		763.191	61.9688		763.191	67.4563		763.191	70.1365
763.673	57.5278		763.673	62.0978		763.673	67.5534		763.673	70.1887
764.155	57.6807		764.155	62.2288		764.155	67.6476		764.155	70.244
764.637	57.8462		764.637	62.3713		764.637	67.7481		764.637	70.3157
765.119	58.0309		765.119	62.5296		765.119	67.8589		765.119	70.4111
765.601	58.2332		765.601	62.7009		765.601	67.9779		765.601	70.5299
766.083	58.4445		766.083	62.8772		766.083	68.0988		766.083	70.6649
766.566	58.6542		766.566	63.0494		766.566	68.2157		766.566	70.8062
767.048	58.8551		767.048	63.2121		767.048	68.3267		767.048	70.9454
767.53	59.0463		767.53	63.3657		767.53	68.4351		767.53	71.0786
768.012	59.2324		768.012	63.5154		768.012	68.5479		768.012	71.2057
768.494	59.4199		768.494	63.6682		768.494	68.6723		768.494	71.3293
768.976	59.6134		768.976	63.8295		768.976	68.8119		768.976	71.4515
769.458	59.8136		769.458	64.0008		769.458	68.9658		769.458	71.5736
769.94	60.0177		769.94	64.1805		769.94	69.1287		769.94	71.6955
770.423	60.2223		770.423	64.3659		770.423	69.2947		770.423	71.8176
770.905	60.4265		770.905	64.5555		770.905	69.4593		770.905	71.9417
771.387	60.632		771.387	64.7495		771.387	69.6204		771.387	72.071
771.869	60.8422		771.869	64.9488		771.869	69.778		771.869	72.2084
772.351	61.0588		772.351	65.1534		772.351	69.932		772.351	72.3551
772.833	61.2796		772.833	65.3608		772.833	70.0813		772.833	72.5087
773.315	61.4988		773.315	65.5665		773.315	70.2237		773.315	72.6641
773.797	61.7096		773.797	65.7665		773.797	70.3579		773.797	72.8154
774.279	61.9081		774.279	65.9595		774.279	70.4853		774.279	72.9589
774.761	62.0956		774.761	66.1478		774.761	70.6105		774.761	73.094
775.244	62.2788		775.244	66.3369		775.244	70.7406		775.244	73.2239
775.726	62.466		775.726	66.5322		775.726	70.882		775.726	73.3534
776.208	62.6634		776.208	66.7363		776.208	71.0374		776.208	73.4867
776.69	62.8713		776.69	66.9469		776.69	71.2048		776.69	73.6257
777.172	63.0845		777.172	67.1587		777.172	71.3781		777.172	73.7699
777.654	63.2948		777.654	67.366		777.654	71.5507		777.654	73.9178
778.136	63.4957		778.136	67.5662		778.136	71.7187		778.136	74.0686
778.619	63.6856		778.619	67.7618		778.619	71.883		778.619	74.2224
779.101	63.8679		779.101	67.9585		779.101	72.0481		779.101	74.3805
779.583	64.0485		779.583	68.1624		779.583	72.2194		779.583	74.5425
780.065	64.2314		780.065	68.3757		780.065	72.3993		780.065	74.7054
780.547	64.4163		780.547	68.595		780.547	72.5855		780.547	74.8635
781.029	64.5981		781.029	68.812		781.029	72.7715		781.029	75.0097
781.511	64.7702		781.511	69.018		781.511	72.9499		781.511	75.1391
781.993	64.9288		781.993	69.2076		781.993	73.1162		781.993	75.2513
782.475	65.0759		782.475	69.3823		782.475	73.2713		782.475	75.3509
782.957	65.2188		782.957	69.5493		782.957	73.4209		782.957	75.4463
783.44	65.3672		783.44	69.719		783.44	73.5729		783.44	75.546
783.922	65.5284		783.922	69.8999		783.922	73.7335		783.922	75.6556
784.404	65.7033		784.404	70.0958		784.404	73.9047		784.404	75.776
784.886	65.8866		784.886	70.305		784.886	74.0833		784.886	75.9043
785.368	66.0693		785.368	70.522		785.368	74.2638		785.368	76.0369
785.85	66.2435		785.85	70.7414		785.85	74.441		785.85	76.1718
786.332	66.4057		786.332	70.9599		786.332	74.613		786.332	76.3107
786.814	66.558		786.814	71.1769		786.814	74.7814		786.814	76.4579
787.297	66.7054		787.297	71.3926		787.297	74.9498		787.297	76.6174
787.779	66.8521		787.779	71.6063		787.779	75.1216		787.779	76.7904
788.261	66.9993		788.261	71.8145		788.261	75.298		788.261	76.9732
788.743	67.1441		788.743	72.0128		788.743	75.4778		788.743	77.1587
789.225	67.2827		789.225	72.1979		789.225	75.6589		789.225	77.3391
789.707	67.4135		789.707	72.3709		789.707	75.8402		789.707	77.5091
790.189	67.5396		790.189	72.5379		790.189	76.0227		790.189	77.6685
790.671	67.6677		790.671	72.709		790.671	76.2088		790.671	77.8214
791.154	67.8054		791.154	72.8941		791.154	76.4006		791.154	77.9742
791.636	67.9563		791.636	73.0992		791.636	76.5985		791.636	78.1325
792.118	68.1179		792.118	73.3236		792.118	76.7999		792.118	78.299
792.6	68.2819		792.6	73.5605		792.6	77.0013		792.6	78.4729
793.082	68.4384		793.082	73.8001		793.082	77.1998		793.082	78.6519
793.564	68.581		793.564	74.0334		793.564	77.3959		793.564	78.8338
794.046	68.7101		794.046	74.2554		794.046	77.5938		794.046	79.0181
794.528	68.8327		794.528	74.4652		794.528	77.7997		794.528	79.2061
795.01	68.9589		795.01	74.6649		795.01	78.0189		795.01	79.3989
795.493	69.0966		795.493	74.8565		795.493	78.2525		795.493	79.5971
795.975	69.2477		795.975	75.0405		795.975	78.4965		795.975	79.7991
796.457	69.4076		796.457	75.2164		796.457	78.7431		796.457	80.0025
796.939	69.5679		796.939	75.3836		796.939	78.9834		796.939	80.2049
797.421	69.7218		797.421	75.5437		797.421	79.2109		797.421	80.4063
797.903	69.8672		797.903	75.7007		797.903	79.4232		797.903	80.608
798.385	70.0077		798.385	75.8601		798.385	79.622		798.385	80.8124
798.867	70.1493		798.867	76.0261		798.867	79.8107		798.867	81.0203
799.35	70.2962		799.35	76.1995		799.35	79.9919		799.35	81.2301
799.832	70.4472		799.832	76.3765		799.832	80.1666		799.832	81.4377
800.314	70.5958		800.314	76.551		800.314	80.3339		800.314	81.6377
800.796	70.7328		800.796	76.7169		800.796	80.4928		800.796	81.8264
801.278	70.8515		801.278	76.8719		801.278	80.6438		801.278	82.0028
801.76	70.9515		801.76	77.018		801.76	80.7892		801.76	82.1684
802.242	71.0388		802.242	77.1606		802.242	80.9326		802.242	82.3264
802.724	71.1235		802.724	77.3055		802.724	81.0777		802.724	82.4796
803.206	71.2151		803.206	77.4558		803.206	81.2259		803.206	82.6286
803.688	71.3182		803.688	77.6103		803.688	81.3769		803.688	82.7728
804.171	71.4316		804.171	77.7645		804.171	81.5291		804.171	82.911
804.653	71.55		804.653	77.9128		804.653	81.6811		804.653	83.0439
805.135	71.6681		805.135	78.0517		805.135	81.8331		805.135	83.1741
805.617	71.7833		805.617	78.1813		805.617	81.9871		805.617	83.3061
806.099	71.8975		806.099	78.305		806.099	82.1457		806.099	83.444
806.581	72.0148		806.581	78.428		806.581	82.3108		806.581	83.5901
807.063	72.1384		807.063	78.5549		807.063	82.4824		807.063	83.7434
807.545	72.2681		807.545	78.6877		807.545	82.6589		807.545	83.9013
808.028	72.3999		808.028	78.8269		808.028	82.838		808.028	84.0611
808.51	72.5278		808.51	78.9716		808.51	83.0184		808.51	84.2223
808.992	72.6478		808.992	79.1212		808.992	83.2003		808.992	84.3866
809.474	72.7599		809.474	79.2752		809.474	83.3849		809.474	84.5574
809.956	72.8688		809.956	79.4334		809.956	83.5732		809.956	84.7366
810.438	72.9809		810.438	79.5944		810.438	83.7641		810.438	84.9232
810.92	73.1013		810.92	79.7547		810.92	83.9546		810.92	85.1123
811.402	73.2306		811.402	79.91		811.402	84.1405		811.402	85.2974
811.885	73.3642		811.885	80.0562		811.885	84.3186		811.885	85.4733
812.367	73.4949		812.367	80.192		812.367	84.4881		812.367	85.6391
812.849	73.616		812.849	80.3197		812.849	84.651		812.849	85.799
813.331	73.7247		813.331	80.4442		813.331	84.8112		813.331	85.9606
813.813	73.823		813.813	80.5713		813.813	84.972		813.813	86.131
814.295	73.9163		814.295	80.7051		814.295	85.1346		814.295	86.3133
814.777	74.0106		814.777	80.8463		814.777	85.2974		814.777	86.5049
815.259	74.1099		815.259	80.9921		815.259	85.4572		815.259	86.6985
815.741	74.2148		815.741	81.1381		815.741	85.6117		815.741	86.8853
816.224	74.3231		816.224	81.2802		816.224	85.7602		816.224	87.0588
816.706	74.4321		816.706	81.4161		816.706	85.9043		816.706	87.2168
817.188	74.5397		817.188	81.5452		817.188	86.0456		817.188	87.3611
817.67	74.6449		817.67	81.6668		817.67	86.1832		817.67	87.4951
818.152	74.7475		818.152	81.7792		818.152	86.3129		818.152	87.6209
818.634	74.8462		818.634	81.8783		818.634	86.4274		818.634	87.7378
819.116	74.9386		819.116	81.9593		819.116	86.5191		819.116	87.843
819.598	75.0216		819.598	82.019		819.598	86.5841		819.598	87.9332
820.081	75.0936		820.081	82.0574		820.081	86.6242		820.081	88.0075
820.563	75.1559		820.563	82.0793		820.563	86.6468		820.563	88.0679
821.045	75.2131		821.045	82.0925		821.045	86.662		821.045	88.1183
821.527	75.2717		821.527	82.1052		821.527	86.6786		821.527	88.1628
822.009	75.3373		822.009	82.1232		822.009	86.7007		822.009	88.2029
822.491	75.4122		822.491	82.1487		822.491	86.7274		822.491	88.2377
822.973	75.4943		822.973	82.1804		822.973	86.7543		822.973	88.265
823.455	75.5783		823.455	82.2162		823.455	86.7779		823.455	88.2843
823.937	75.6588		823.937	82.2556		823.937	86.7985		823.937	88.2988
824.42	75.7331		824.42	82.301		824.42	86.8214		824.42	88.3157
824.902	75.8028		824.902	82.3568		824.902	86.8551		824.902	88.3444
825.384	75.873		825.384	82.4276		825.384	86.9073		825.384	88.3924
825.866	75.9497		825.866	82.5149		825.866	86.9817		825.866	88.463
826.348	76.0367		826.348	82.6159		826.348	87.0758		826.348	88.5532
826.83	76.134		826.83	82.7244		826.83	87.1825		826.83	88.6555
827.312	76.2385		827.312	82.8331		827.312	87.2934		827.312	88.7612
827.794	76.3456		827.794	82.9366		827.794	87.4021		827.794	88.864
828.277	76.4521		828.277	83.0332		828.277	87.5063		828.277	88.9618
828.759	76.5575		828.759	83.1245		828.759	87.6072		828.759	89.0562
829.241	76.6632		829.241	83.2134		829.241	87.7069		829.241	89.1501
829.723	76.7703		829.723	83.3011		829.723	87.8053		829.723	89.2446
830.205	76.8771		830.205	83.3858		830.205	87.8994		830.205	89.3376
830.687	76.9787		830.687	83.4634		830.687	87.9838		830.687	89.4245
831.169	77.0684		831.169	83.5296		831.169	88.0536		831.169	89.5006
831.651	77.1405		831.651	83.5826		831.651	88.1072		831.651	89.563
832.133	77.1937		832.133	83.6248		832.133	88.1473		832.133	89.6127
832.615	77.2326		832.615	83.6617		832.615	88.18		832.615	89.6535
833.098	77.2659		833.098	83.6999		833.098	88.2113		833.098	89.6894
833.58	77.3039		833.58	83.7435		833.58	88.2445		833.58	89.7227
834.062	77.3542		834.062	83.7925		834.062	88.2788		834.062	89.7531
834.544	77.4191		834.544	83.8431		834.544	88.3104		834.544	89.7782
835.026	77.4956		835.026	83.8898		835.026	88.335		835.026	89.7963
835.508	77.5776		835.508	83.9282		835.508	88.3504		835.508	89.8076
835.99	77.6584		835.99	83.9572		835.99	88.3577		835.99	89.815
836.472	77.734		836.472	83.9787		836.472	88.3602		836.472	89.8223
836.955	77.8032		836.955	83.9961		836.955	88.3604		836.955	89.8319
837.437	77.8667		837.437	84.0119		837.437	88.3579		837.437	89.8422
837.919	77.9252		837.919	84.0259		837.919	88.3488		837.919	89.8475
838.401	77.9783		838.401	84.0362		838.401	88.3273		838.401	89.8405
838.883	78.0248		838.883	84.0402		838.883	88.2891		838.883	89.8155
839.365	78.0644		839.365	84.0379		839.365	88.235		839.365	89.7724
839.847	78.0992		839.847	84.0325		839.847	88.1715		839.847	89.7171
840.329	78.1344		840.329	84.0296		840.329	88.1095		840.329	89.66
840.812	78.1774		840.812	84.0355		840.812	88.06		840.812	89.6122
841.294	78.2349		841.294	84.0534		841.294	88.0302		841.294	89.5808
841.776	78.3103		841.776	84.0822		841.776	88.0206		841.776	89.5668
842.258	78.4019		842.258	84.1167		842.258	88.0259		842.258	89.5651
842.74	78.504		842.74	84.15		842.74	88.0373		842.74	89.5674
843.222	78.6087		843.222	84.1768		843.222	88.0468		843.222	89.5658
843.704	78.7096		843.704	84.1956		843.704	88.0501		843.704	89.5562
844.186	78.8032		844.186	84.2088		844.186	88.0473		844.186	89.5386
844.668	78.8895		844.668	84.2211		844.668	88.0409		844.668	89.5157
845.151	78.9702		845.151	84.2364		845.151	88.0334		845.151	89.4911
845.633	79.0465		845.633	84.2554		845.633	88.0249		845.633	89.4663
846.115	79.1179		846.115	84.2753		846.115	88.013		846.115	89.4405
846.597	79.1824		846.597	84.2918		846.597	87.9941		846.597	89.412
847.079	79.2385		847.079	84.301		847.079	87.966		847.079	89.3793
847.561	79.2866		847.561	84.3025		847.561	87.9295		847.561	89.343
848.043	79.3308		848.043	84.2998		848.043	87.889		848.043	89.3055
848.525	79.3776		848.525	84.2987		848.525	87.8507		848.525	89.2703
849.008	79.4342		849.008	84.3058		849.008	87.8201		849.008	89.2398
849.49	79.5052		849.49	84.3251		849.49	87.8003		849.49	89.2148
849.972	79.5913		849.972	84.3573		849.972	87.7915		849.972	89.1945
850.454	79.6894		850.454	84.4		850.454	87.7913		850.454	89.1772
850.936	79.7937		850.936	84.4489		850.936	87.797		850.936	89.1617
851.418	79.8989		851.418	84.4997		851.418	87.8063		851.418	89.1479
851.9	80.0019		851.9	84.549		851.9	87.8179		851.9	89.1362
852.382	80.1022		852.382	84.5949		852.382	87.8308		852.382	89.1261
852.864	80.2011		852.864	84.6361		852.864	87.8432		852.864	89.1155
853.347	80.3002		853.347	84.6723		853.347	87.8526		853.347	89.101
853.829	80.4004		853.829	84.7041		853.829	87.8564		853.829	89.0789
854.311	80.5014		854.311	84.7336		854.311	87.8533		854.311	89.0478
854.793	80.603		854.793	84.7647		854.793	87.8444		854.793	89.0098
855.275	80.7054		855.275	84.8015		855.275	87.8337		855.275	88.9702
855.757	80.8098		855.757	84.8478		855.757	87.8262		855.757	88.9361
856.239	80.9176		856.239	84.9041		856.239	87.8257		856.239	88.9132
856.721	81.0293		856.721	84.9674		856.721	87.8335		856.721	88.9031
857.203	81.1433		857.203	85.0314		857.203	87.8469		857.203	88.903
857.686	81.2558		857.686	85.0888		857.686	87.8611		857.686	88.9064
858.168	81.3622		858.168	85.1346		858.168	87.8713		858.168	88.9066
858.65	81.459		858.65	85.1685		858.65	87.8746		858.65	88.8991
859.132	81.5456		859.132	85.1952		859.132	87.8716		859.132	88.8831
859.614	81.6245		859.614	85.2228		859.614	87.8651		859.614	88.8612
860.096	81.7007		860.096	85.2588		860.096	87.8582		860.096	88.8371
860.578	81.7793		860.578	85.3072		860.578	87.8524		860.578	88.8133
861.06	81.864		861.06	85.3672		861.06	87.8466		861.06	88.7898
861.543	81.9558		861.543	85.4333		861.543	87.838		861.543	88.7643
862.025	82.0536		862.025	85.4988		862.025	87.8238		862.025	88.7342
862.507	82.1553		862.507	85.5584		862.507	87.8038		862.507	88.6985
862.989	82.2593		862.989	85.6107		862.989	87.78		862.989	88.6589
863.471	82.3649		863.471	85.6575		863.471	87.757		863.471	88.6189
863.953	82.4723		863.953	85.7026		863.953	87.739		863.953	88.5822
864.435	82.581		864.435	85.7487		864.435	87.7282		864.435	88.5509
864.917	82.6896		864.917	85.7967		864.917	87.7242		864.917	88.5244
865.399	82.7961		865.399	85.8452		865.399	87.7243		865.399	88.5001
865.882	82.8984		865.882	85.8929		865.882	87.7261		865.882	88.4751
866.364	82.9961		866.364	85.9399		866.364	87.7288		866.364	88.4483
866.846	83.091		866.846	85.9886		866.846	87.7337		866.846	88.4212
867.328	83.1867		867.328	86.0433		867.328	87.7434		867.328	88.3968
867.81	83.2867		867.81	86.1076		867.81	87.7601		867.81	88.3783
868.292	83.3929		868.292	86.1822		868.292	87.7831		868.292	88.3667
868.774	83.5044		868.774	86.2643		868.774	87.809		868.774	88.3606
869.256	83.6179		869.256	86.3485		869.256	87.8331		869.256	88.3563
869.739	83.7295		869.739	86.4289		869.739	87.8514		869.739	88.3505
870.221	83.8368		870.221	86.502		870.221	87.8631		870.221	88.3415
870.703	83.9402		870.703	86.5677		870.703	87.8707		870.703	88.3305
871.185	84.0428		871.185	86.6288		871.185	87.8788		871.185	88.3201
871.667	84.1486		871.667	86.6892		871.667	87.8916		871.667	88.3134
872.149	84.2608		872.149	86.7509		872.149	87.9102		872.149	88.3111
872.631	84.3796		872.631	86.8137		872.631	87.9326		872.631	88.3118
873.113	84.5028		873.113	86.8753		873.113	87.9549		873.113	88.3124
873.596	84.6265		873.596	86.9334		873.596	87.9736		873.596	88.3101
874.078	84.7475		874.078	86.9875		874.078	87.9881		874.078	88.3041
874.56	84.8638		874.56	87.0398		874.56	88.0015		874.56	88.2961
875.042	84.9755		875.042	87.0936		875.042	88.0184		875.042	88.2893
875.524	85.0827		875.524	87.1518		875.524	88.0429		875.524	88.2862
876.006	85.1851		876.006	87.2145		876.006	88.0755		876.006	88.287
876.488	85.2813		876.488	87.2791		876.488	88.1125		876.488	88.2894
876.97	85.3694		876.97	87.3415		876.97	88.1483		876.97	88.2901
877.452	85.4491		877.452	87.3992		877.452	88.1775		877.452	88.2872
877.934	85.5228		877.934	87.4527		877.934	88.199		877.934	88.2821
878.417	85.596		878.417	87.5068		878.417	88.2159		878.417	88.2799
878.899	85.6752		878.899	87.5674		878.899	88.2349		878.899	88.2868
879.381	85.7656		879.381	87.6394		879.381	88.2627		879.381	88.3079
879.863	85.8683		879.863	87.7229		879.863	88.3023		879.863	88.3435
880.345	85.9795		880.345	87.8131		880.345	88.3519		880.345	88.389
880.827	86.0923		880.827	87.9023		880.827	88.4059		880.827	88.4362
881.309	86.1994		881.309	87.9832		881.309	88.4574		881.309	88.4769
881.791	86.2971		881.791	88.0533		881.791	88.5022		881.791	88.5064
882.274	86.3864		882.274	88.1158		882.274	88.5403		882.274	88.5252
882.756	86.4727		882.756	88.1783		882.756	88.5759		882.756	88.5384
883.238	86.5627		883.238	88.2497		883.238	88.6148		883.238	88.5533
883.72	86.6614		883.72	88.3353		883.72	88.6613		883.72	88.5757
884.202	86.7696		884.202	88.4353		884.202	88.7169		884.202	88.6084
884.684	86.8846		884.684	88.5448		884.684	88.7799		884.684	88.6504
885.166	87.0021		885.166	88.6573		885.166	88.8475		885.166	88.6988
885.648	87.1192		885.648	88.7672		885.648	88.9179		885.648	88.7508
886.13	87.2362		886.13	88.8733		886.13	88.9917		886.13	88.8048
886.613	87.3563		886.613	88.9781		886.613	89.071		886.613	88.8603
887.095	87.4837		887.095	89.0854		887.095	89.1577		887.095	88.916
887.577	87.62		887.577	89.198		887.577	89.2506		887.577	88.9689
888.059	87.7631		888.059	89.3152		888.059	89.3451		888.059	89.0135
888.541	87.9072		888.541	89.4334		888.541	89.4338		888.541	89.0436
889.023	88.0453		889.023	89.548		889.023	89.5098		889.023	89.0545
889.505	88.1729		889.505	89.6565		889.505	89.5692		889.505	89.0452
889.987	88.29		889.987	89.7595		889.987	89.6128		889.987	89.0193
890.47	88.4012		890.47	89.8608		890.47	89.645		890.47	88.9832
890.952	88.5136		890.952	89.9651		890.952	89.6722		890.952	88.9429
891.434	88.6338		891.434	90.0751		891.434	89.6986		891.434	88.9017
891.916	88.7648		891.916	90.1907		891.916	89.7255		891.916	88.8582
892.398	88.9055		892.398	90.3084		892.398	89.7504		892.398	88.8069
892.88	89.0518		892.88	90.4241		892.88	89.7693		892.88	88.741
893.362	89.1988		893.362	90.5349		893.362	89.7786		893.362	88.6546
893.844	89.3433		893.844	90.6404		893.844	89.7763		893.844	88.5448
894.326	89.484		894.326	90.7423		894.326	89.7623		894.326	88.4115
894.808	89.621		894.808	90.8422		894.808	89.7365		894.808	88.256
895.291	89.7544		895.291	90.9394		895.291	89.6976		895.291	88.0794
895.773	89.883		895.773	91.0307		895.773	89.6426		895.773	87.8819
896.255	90.005		896.255	91.1108		896.255	89.5677		896.255	87.6629
896.737	90.1186		896.737	91.1755		896.737	89.4695		896.737	87.4222
897.219	90.2243		897.219	91.2232		897.219	89.3469		897.219	87.1612
897.701	90.3247		897.701	91.2563		897.701	89.2011		897.701	86.8829
898.183	90.4242		898.183	91.2798		898.183	89.0346		898.183	86.5902
898.665	90.5265		898.665	91.2982		898.665	88.8491		898.665	86.285
899.148	90.633		899.148	91.3138		899.148	88.6443		899.148	85.9663
899.63	90.7414		899.63	91.3246		899.63	88.4179		899.63	85.6306
900.112	90.8471		900.112	91.326		900.112	88.1667		900.112	85.2742
900.594	90.9451		900.594	91.3126		900.594	87.8892		900.594	84.8951
901.076	91.0328		901.076	91.2809		901.076	87.5873		901.076	84.4959
901.558	91.1109		901.558	91.2309		901.558	87.2665		901.558	84.0845
902.04	91.1826		902.04	91.1646		902.04	86.9342		902.04	83.6723
902.522	91.2517		902.522	91.0843		902.522	86.5975		902.522	83.2717
903.005	91.3203		903.005	90.9903		903.005	86.2608		903.005	82.8931
903.487	91.3875		903.487	90.8803		903.487	85.9255		903.487	82.5428
903.969	91.4496		903.969	90.7499		903.969	85.5904		903.969	82.2232
904.451	91.5027		904.451	90.5952		904.451	85.2549		904.451	81.9347
904.933	91.5443		904.933	90.4147		904.933	84.921		904.933	81.6782
905.415	91.5748		905.415	90.2104		905.415	84.5945		905.415	81.4574
905.897	91.5969		905.897	89.9871		905.897	84.2844		905.897	81.2794
906.379	91.6132		906.379	89.7504		906.379	84.001		906.379	81.1534
906.861	91.6248		906.861	89.5046		906.861	83.7531		906.861	81.0882
907.344	91.6295		907.344	89.2519		907.344	83.5464		907.344	81.0898
907.826	91.6233		907.826	88.993		907.826	83.3833		907.826	81.1606
908.308	91.6015		908.308	88.7286		908.308	83.2646		908.308	81.3001
908.79	91.5615		908.79	88.4612		908.79	83.1915		908.79	81.5065
909.272	91.5035		909.272	88.196		909.272	83.1673		909.272	81.7786
909.754	91.4298		909.754	87.9394		909.754	83.1972		909.754	82.1158
910.236	91.3434		910.236	87.6981		910.236	83.2871		910.236	82.5172
910.718	91.2455		910.718	87.4767		910.718	83.4416		910.718	82.9796
911.201	91.1355		911.201	87.2776		911.201	83.6613		911.201	83.4957
911.683	91.0112		911.683	87.1019		911.683	83.9436		911.683	84.055
912.165	90.8712		912.165	86.9513		912.165	84.2835		912.165	84.646
912.647	90.7163		912.647	86.83		912.647	84.6762		912.647	85.2592
913.129	90.5506		913.129	86.7457		913.129	85.1181		913.129	85.8889
913.611	90.3802		913.611	86.7081		913.611	85.6073		913.611	86.5335
914.093	90.2114		914.093	86.7264		914.093	86.1412		914.093	87.1926
914.575	90.048		914.575	86.8061		914.575	86.7147		914.575	87.8637
915.057	89.8912		915.057	86.9472		915.057	87.3188		915.057	88.5408
915.54	89.7397		915.54	87.1447		915.54	87.9413		915.54	89.214
916.022	89.5929		916.022	87.3911		916.022	88.57		916.022	89.8723
916.504	89.4525		916.504	87.679		916.504	89.1953		916.504	90.507
916.986	89.3244		916.986	88.0044		916.986	89.8121		916.986	91.1133
917.468	89.2179		917.468	88.3663		917.468	90.4187		917.468	91.6903
917.95	89.1432		917.95	88.7651		917.95	91.0149		917.95	92.2392
918.432	89.1086		918.432	89.1998		918.432	91.5987		918.432	92.7599
918.914	89.1185		918.914	89.666		918.914	92.1646		918.914	93.2504
919.396	89.1728		919.396	90.1555		919.396	92.7055		919.396	93.7066
919.879	89.2686		919.879	90.6585		919.879	93.2147		919.879	94.1255
920.361	89.4026		920.361	91.1659		920.361	93.6888		920.361	94.5066
920.843	89.5727		920.843	91.6714		920.843	94.1288		920.843	94.8533
921.325	89.7788		921.325	92.1715		921.325	94.5386		921.325	95.1713
921.807	90.0207		921.807	92.664		921.807	94.9223		921.807	95.466
922.289	90.2962		922.289	93.1453		922.289	95.2815		922.289	95.7403
922.771	90.5997		922.771	93.6102		922.771	95.6144		922.771	95.9933
923.253	90.9223		923.253	94.0519		923.253	95.9174		923.253	96.2227
923.736	91.2538		923.736	94.4642		923.736	96.1882		923.736	96.4265
924.218	91.5858		924.218	94.8442		924.218	96.4284		924.218	96.6065
924.7	91.9132		924.7	95.1929		924.7	96.6443		924.7	96.768
925.182	92.2348		925.182	95.5143		925.182	96.8446		925.182	96.9187
925.664	92.551		925.664	95.8132		925.664	97.0372		925.664	97.0656
926.146	92.8623		926.146	96.0928		926.146	97.2264		926.146	97.2121
926.628	93.1666		926.628	96.3536		926.628	97.411		926.628	97.3568
927.11	93.4599		927.11	96.5939		927.11	97.5861		927.11	97.4953
927.592	93.7373		927.592	96.8119		927.592	97.7461		927.592	97.6223
928.075	93.9955		928.075	97.0073		928.075	97.8873		928.075	97.7351
928.557	94.2337		928.557	97.182		928.557	98.0099		928.557	97.8341
929.039	94.4534		929.039	97.339		929.039	98.1167		929.039	97.9227
929.521	94.6571		929.521	97.481		929.521	98.2115		929.521	98.0048
930.003	94.8466		930.003	97.6092		930.003	98.2965		930.003	98.0829
930.485	95.0222		930.485	97.7233		930.485	98.3722		930.485	98.1572
930.967	95.1833		930.967	97.8228		930.967	98.4379		930.967	98.2269
931.449	95.3295		931.449	97.9092		931.449	98.4942		931.449	98.2912
931.932	95.4627		931.932	97.9864		931.932	98.544		931.932	98.3515
932.414	95.5862		932.414	98.0603		932.414	98.5923		932.414	98.4108
932.896	95.7041		932.896	98.136		932.896	98.6441		932.896	98.4719
933.378	95.8187		933.378	98.2155		933.378	98.702		933.378	98.5356
933.86	95.9291		933.86	98.2958		933.86	98.7643		933.86	98.599
934.342	96.0314		934.342	98.3704		934.342	98.8254		934.342	98.656
934.824	96.1198		934.824	98.4314		934.824	98.8782		934.824	98.6994
935.306	96.1903		935.306	98.4734		935.306	98.9172		935.306	98.7247
935.788	96.2423		935.788	98.4955		935.788	98.9413		935.788	98.7316
936.271	96.2797		936.271	98.5016		936.271	98.9539		936.271	98.7247
936.753	96.3087		936.753	98.4979		936.753	98.9602		936.753	98.7107
937.235	96.3356		937.235	98.4898		937.235	98.965		937.235	98.6959
937.717	96.364		937.717	98.4802		937.717	98.9698		937.717	98.6836
938.199	96.3941		938.199	98.4686		938.199	98.9724		938.199	98.6732
938.681	96.4233		938.681	98.4536		938.681	98.9693		938.681	98.6622
939.163	96.4495		939.163	98.435		939.163	98.9582		939.163	98.6484
939.645	96.4724		939.645	98.4158		939.645	98.94		939.645	98.6319
940.128	96.4949		940.128	98.401		940.128	98.9193		940.128	98.6153
940.61	96.5212		940.61	98.396		940.61	98.9015		940.61	98.6018
941.092	96.5544		941.092	98.4029		941.092	98.8902		941.092	98.593
941.574	96.5943		941.574	98.4189		941.574	98.8848		941.574	98.5872
942.056	96.6364		942.056	98.4366		942.056	98.8804		942.056	98.5791
942.538	96.6738		942.538	98.4467		942.538	98.8703		942.538	98.5629
943.02	96.6997		943.02	98.4421		943.02	98.8491		943.02	98.5346
943.502	96.7113		943.502	98.4205		943.502	98.8155		943.502	98.4944
943.984	96.71		943.984	98.3847		943.984	98.7726		943.984	98.4465
944.467	96.701		944.467	98.3408		944.467	98.7258		944.467	98.3969
944.949	96.6905		944.949	98.2942		944.949	98.6795		944.949	98.3501
945.431	96.6825		945.431	98.2477		945.431	98.6348		945.431	98.3067
945.913	96.6775		945.913	98.2005		945.913	98.5886		945.913	98.2637
946.395	96.6727		946.395	98.1503		946.395	98.5366		946.395	98.2158
946.877	96.665		946.877	98.096		946.877	98.4758		946.877	98.1599
947.359	96.6527		947.359	98.0401		947.359	98.4074		947.359	98.0969
947.841	96.6379		947.841	97.9891		947.841	98.3378		947.841	98.0326
948.323	96.6254		948.323	97.9513		948.323	98.2757		948.323	97.976
948.806	96.621		948.806	97.9336		948.806	98.2296		948.806	97.9359
949.288	96.629		949.288	97.939		949.288	98.2045		949.288	97.9179
949.77	96.6507		949.77	97.9658		949.77	98.201		949.77	97.9234
950.252	96.6847		950.252	98.0091		950.252	98.2165		950.252	97.9506
950.734	96.7284		950.734	98.0643		950.734	98.2484		950.734	97.9969
951.216	96.7802		951.216	98.129		951.216	98.2961		951.216	98.0609
951.698	96.8406		951.698	98.204		951.698	98.3621		951.698	98.1433
952.18	96.9115		952.18	98.2916		952.18	98.4501		952.18	98.2458
952.663	96.9946		952.663	98.3933		952.663	98.5626		952.663	98.3685
953.145	97.0895		953.145	98.5071		953.145	98.698		953.145	98.5084
953.627	97.1924		953.627	98.6276		953.627	98.8501		953.627	98.6594
954.109	97.2977		954.109	98.7476		954.109	99.0101		954.109	98.8135
954.591	97.3998		954.591	98.8617		954.591	99.1701		954.591	98.9647
955.073	97.4954		955.073	98.9683		955.073	99.3251		955.073	99.1105
955.555	97.585		955.555	99.0701		955.555	99.475		955.555	99.253
956.037	97.6719		956.037	99.1722		956.037	99.6219		956.037	99.3963
956.519	97.7598		956.519	99.2784		956.519	99.7682		956.519	99.5438
957.002	97.8509		957.002	99.3889		957.002	99.9129		957.002	99.6955
957.484	97.9441		957.484	99.4992		957.484	100.052		957.484	99.8473
957.966	98.0359		957.966	99.6028		957.966	100.177		957.966	99.993
958.448	98.1218		958.448	99.6937		958.448	100.286		958.448	100.127
958.93	98.1988		958.93	99.7702		958.93	100.375		958.93	100.248
959.412	98.2666		959.412	99.8347		959.412	100.45		959.412	100.358
959.894	98.3271		959.894	99.8927		959.894	100.515		959.894	100.46
960.376	98.3827		960.376	99.9493		960.376	100.579		960.376	100.558
960.859	98.4347		960.859	100.006		960.859	100.644		960.859	100.651
961.341	98.4825		961.341	100.062		961.341	100.708		961.341	100.737
961.823	98.5237		961.823	100.111		961.823	100.768		961.823	100.809
962.305	98.5564		962.305	100.15		962.305	100.819		962.305	100.863
962.787	98.5803		962.787	100.177		962.787	100.858		962.787	100.897
963.269	98.5973		963.269	100.194		963.269	100.887		963.269	100.916
963.751	98.6106		963.751	100.207		963.751	100.908		963.751	100.925
964.233	98.623		964.233	100.218		964.233	100.925		964.233	100.929
964.716	98.6351		964.716	100.228		964.716	100.937		964.716	100.931
965.198	98.6451		965.198	100.236		965.198	100.944		965.198	100.929
965.68	98.65		965.68	100.237		965.68	100.94		965.68	100.922
966.162	98.6478		966.162	100.228		966.162	100.924		966.162	100.906
966.644	98.6393		966.644	100.211		966.644	100.897		966.644	100.884
967.126	98.6285		967.126	100.188		967.126	100.864		967.126	100.86
967.608	98.6212		967.608	100.167		967.608	100.832		967.608	100.84
968.09	98.6225		968.09	100.153		968.09	100.806		968.09	100.828
968.572	98.6349		968.572	100.147		968.572	100.789		968.572	100.825
969.054	98.6566		969.054	100.147		969.054	100.777		969.054	100.825
969.537	98.6829		969.537	100.148		969.537	100.764		969.537	100.822
970.019	98.708		970.019	100.146		970.019	100.745		970.019	100.808
970.501	98.7275		970.501	100.137		970.501	100.718		970.501	100.781
970.983	98.7396		970.983	100.123		970.983	100.683		970.983	100.742
971.465	98.7451		971.465	100.105		971.465	100.642		971.465	100.693
971.947	98.7454		971.947	100.086		971.947	100.601		971.947	100.641
972.429	98.7419		972.429	100.066		972.429	100.559		972.429	100.589
972.911	98.7348		972.911	100.043		972.911	100.517		972.911	100.539
973.394	98.7236		973.394	100.014		973.394	100.473		973.394	100.49
973.876	98.7087		973.876	99.9787		973.876	100.423		973.876	100.442
974.358	98.6922		974.358	99.939		974.358	100.371		974.358	100.397
974.84	98.6773		974.84	99.9		974.84	100.319		974.84	100.356
975.322	98.6673		975.322	99.8669		975.322	100.271		975.322	100.322
975.804	98.6635		975.804	99.8427		975.804	100.231		975.804	100.293
976.286	98.6638		976.286	99.8257		976.286	100.196		976.286	100.265
976.768	98.6637		976.768	99.8106		976.768	100.164		976.768	100.233
977.25	98.6576		977.25	99.7905		977.25	100.13		977.25	100.19
977.733	98.6423		977.733	99.7612		977.733	100.09		977.733	100.134
978.215	98.6186		978.215	99.7233		978.215	100.046		978.215	100.067
978.697	98.5916		978.697	99.6822		978.697	100.001		978.697	99.9974
979.179	98.5684		979.179	99.6453		979.179	99.9628		979.179	99.933
979.661	98.5552		979.661	99.6182		979.661	99.9336		979.661	99.8805
980.143	98.5542		980.143	99.6015		980.143	99.9126		980.143	99.8414
980.625	98.563		980.625	99.5899		980.625	99.8936		980.625	99.8107
981.107	98.5749		981.107	99.5746		981.107	99.8676		981.107	99.7801
981.59	98.5827		981.59	99.5473		981.59	99.8268		981.59	99.7403
982.072	98.581		982.072	99.5038		982.072	99.7672		982.072	99.6853
982.554	98.5683		982.554	99.4455		982.554	99.6905		982.554	99.6133
983.036	98.5465		983.036	99.3788		983.036	99.6021		983.036	99.5259
983.518	98.5193		983.518	99.311		983.518	99.5084		983.518	99.4264
984	98.4897		984	99.2476		984	99.4138		984	99.3169
984.482	98.4588		984.482	99.1897		984.482	99.3196		984.482	99.1984
984.964	98.4262		984.964	99.1351		984.964	99.2243		984.964	99.0709
985.447	98.3906		985.447	99.0797		985.447	99.1259		985.447	98.9352
985.929	98.3522		985.929	99.0203		985.929	99.0238		985.929	98.794
986.411	98.3125		986.411	98.9562		986.411	98.9193		986.411	98.6519
986.893	98.2742		986.893	98.8889		986.893	98.8149		986.893	98.5129
987.375	98.2393		987.375	98.8202		987.375	98.7119		987.375	98.3787
987.857	98.2082		987.857	98.7506		987.857	98.6089		987.857	98.2473
988.339	98.1789		988.339	98.6791		988.339	98.5015		988.339	98.1131
988.821	98.1484		988.821	98.603		988.821	98.3839		988.821	97.9691
989.303	98.1143		989.303	98.5208		989.303	98.2518		989.303	97.8101
989.785	98.0761		989.785	98.4323		989.785	98.1035		989.785	97.6344
990.268	98.036		990.268	98.3394		990.268	97.9413		990.268	97.4436
990.75	97.9966		990.75	98.2446		990.75	97.769		990.75	97.2411
991.232	97.9599		991.232	98.1485		991.232	97.5903		991.232	97.0288
991.714	97.9249		991.714	98.049		991.714	97.4059		991.714	96.8057
992.196	97.8877		992.196	97.9413		992.196	97.2135		992.196	96.5674
992.678	97.8432		992.678	97.8202		992.678	97.0091		992.678	96.3087
993.16	97.7871		993.16	97.6823		993.16	96.7888		993.16	96.0262
993.643	97.7181		993.643	97.5287		993.643	96.5511		993.643	95.7206
994.125	97.6388		994.125	97.3638		994.125	96.2974		994.125	95.3967
994.607	97.5536		994.607	97.1939		994.607	96.0307		994.607	95.0618
995.089	97.467		995.089	97.0231		995.089	95.7536		995.089	94.7221
995.571	97.3808		995.571	96.8513		995.571	95.4665		995.571	94.3804
996.053	97.2936		996.053	96.6735		996.053	95.1674		996.053	94.0353
996.535	97.2016		996.535	96.4815		996.535	94.8532		996.535	93.6825
997.017	97.1004		997.017	96.2678		997.017	94.5216		997.017	93.3173
997.499	96.9875		997.499	96.0283		997.499	94.1727		997.499	92.9373
997.981	96.8629		997.981	95.7642		997.981	93.8094		997.981	92.5434
998.464	96.7284		998.464	95.4804		998.464	93.436		998.464	92.1395
998.946	96.5858		998.946	95.1836		998.946	93.0557		998.946	91.7302
999.428	96.4351		999.428	94.8786		999.428	92.6697		999.428	91.3192
999.91	96.2742		999.91	94.567		999.91	92.2762		999.91	90.9083
1000.39	96.0996		1000.39	94.2471		1000.39	91.8725		1000.39	90.4983
1000.87	95.9086		1000.87	93.9158		1000.87	91.457		1000.87	90.0906
1001.36	95.7009		1001.36	93.5707		1001.36	91.0316		1001.36	89.6885
1001.84	95.479		1001.84	93.2118		1001.84	90.6022		1001.84	89.298
1002.32	95.2471		1002.32	92.8411		1002.32	90.1772		1002.32	88.927
1002.8	95.0089		1002.8	92.4619		1002.8	89.7656		1002.8	88.5827
1003.28	94.7654		1003.28	92.0771		1003.28	89.3743		1003.28	88.27
1003.77	94.5144		1003.77	91.6886		1003.77	89.0071		1003.77	87.991
1004.25	94.2518		1004.25	91.2975		1004.25	88.665		1004.25	87.7447
1004.73	93.9737		1004.73	90.9054		1004.73	88.3478		1004.73	87.5298
1005.21	93.6788		1005.21	90.5153		1005.21	88.056		1005.21	87.3463
1005.7	93.3701		1005.7	90.1327		1005.7	87.7928		1005.7	87.197
1006.18	93.0538		1006.18	89.7644		1006.18	87.5632		1006.18	87.0864
1006.66	92.7375		1006.66	89.4172		1006.66	87.3728		1006.66	87.0199
1007.14	92.4271		1007.14	89.0964		1007.14	87.2262		1007.14	87.0002
1007.62	92.1261		1007.62	88.8049		1007.62	87.1251		1007.62	87.027
1008.11	91.8342		1008.11	88.5433		1008.11	87.0687		1008.11	87.0965
1008.59	91.5499		1008.59	88.3116		1008.59	87.0546		1008.59	87.2037
1009.07	91.2714		1009.07	88.1103		1009.07	87.0802		1009.07	87.3441
1009.55	90.999		1009.55	87.9411		1009.55	87.1443		1009.55	87.5155
1010.03	90.7351		1010.03	87.8067		1010.03	87.246		1010.03	87.7167
1010.52	90.4832		1010.52	87.7089		1010.52	87.3835		1010.52	87.9464
1011	90.2467		1011	87.6477		1011	87.5524		1011	88.1999
1011.48	90.0279		1011.48	87.62		1011.48	87.7452		1011.48	88.469
1011.96	89.8275		1011.96	87.6205		1011.96	87.9524		1011.96	88.7425
1012.45	89.6456		1012.45	87.644		1012.45	88.165		1012.45	89.0096
1012.93	89.4835		1012.93	87.6871		1012.93	88.3775		1012.93	89.2631
1013.41	89.3442		1013.41	87.7494		1013.41	88.5891		1013.41	89.5016
1013.89	89.2318		1013.89	87.8333		1013.89	88.8025		1013.89	89.7287
1014.37	89.1503		1014.37	87.9412		1014.37	89.0215		1014.37	89.9504
1014.86	89.1013		1014.86	88.0735		1014.86	89.2479		1014.86	90.1721
1015.34	89.0831		1015.34	88.2275		1015.34	89.4801		1015.34	90.3959
1015.82	89.0914		1015.82	88.398		1015.82	89.7139		1015.82	90.6214
1016.3	89.1209		1016.3	88.5793		1016.3	89.9453		1016.3	90.8474
1016.78	89.168		1016.78	88.7685		1016.78	90.1734		1016.78	91.0745
1017.27	89.2327		1017.27	88.9665		1017.27	90.4018		1017.27	91.3068
1017.75	89.3177		1017.75	89.1775		1017.75	90.6378		1017.75	91.5508
1018.23	89.4274		1018.23	89.4063		1018.23	90.8892		1018.23	91.8129
1018.71	89.5644		1018.71	89.6556		1018.71	91.1611		1018.71	92.0965
1019.2	89.7281		1019.2	89.9244		1019.2	91.4541		1019.2	92.4003
1019.68	89.915		1019.68	90.2085		1019.68	91.7647		1019.68	92.7191
1020.16	90.12		1020.16	90.5035		1020.16	92.0879		1020.16	93.0468
1020.64	90.3401		1020.64	90.8071		1020.64	92.4202		1020.64	93.379
1021.12	90.5755		1021.12	91.1207		1021.12	92.7611		1021.12	93.7145
1021.61	90.8287		1021.61	91.4476		1021.61	93.1111		1021.61	94.054
1022.09	91.1022		1022.09	91.7895		1022.09	93.469		1022.09	94.3965
1022.57	91.3939		1022.57	92.1427		1022.57	93.8281		1022.57	94.736
1023.05	91.6955		1023.05	92.4962		1023.05	94.175		1023.05	95.0599
1023.53	91.9924		1023.53	92.8333		1023.53	94.4917		1023.53	95.3517
1024.02	92.268		1024.02	93.1363		1024.02	94.7607		1024.02	95.5949
1024.5	92.5091		1024.5	93.3923		1024.5	94.9712		1024.5	95.7794
1024.98	92.7105		1024.98	93.5978		1024.98	95.1231		1024.98	95.9051
1025.46	92.8774		1025.46	93.7601		1025.46	95.2269		1025.46	95.982
1025.94	93.0235		1025.94	93.895		1025.94	95.3014		1025.94	96.0282
1026.43	93.1671		1026.43	94.0219		1026.43	95.3681		1026.43	96.0641
1026.91	93.3252		1026.91	94.159		1026.91	95.446		1026.91	96.1088
1027.39	93.5095		1027.39	94.319		1027.39	95.548		1027.39	96.1756
1027.87	93.7242		1027.87	94.5071		1027.87	95.6791		1027.87	96.2712
1028.36	93.9658		1028.36	94.7215		1028.36	95.8368		1028.36	96.3953
1028.84	94.2255		1028.84	94.9544		1028.84	96.0131		1028.84	96.5417
1029.32	94.4911		1029.32	95.194		1029.32	96.1958		1029.32	96.6997
1029.8	94.7496		1029.8	95.4264		1029.8	96.3704		1029.8	96.8552
1030.28	94.9885		1030.28	95.6378		1030.28	96.5224		1030.28	96.993
1030.77	95.1972		1030.77	95.8165		1030.77	96.6394		1030.77	97.0991
1031.25	95.3688		1031.25	95.955		1031.25	96.7142		1031.25	97.1638
1031.73	95.5007		1031.73	96.0518		1031.73	96.7458		1031.73	97.184
1032.21	95.5952		1032.21	96.1107		1032.21	96.7398		1032.21	97.1632
1032.69	95.6582		1032.69	96.1384		1032.69	96.705		1032.69	97.1091
1033.18	95.6963		1033.18	96.1411		1033.18	96.65		1033.18	97.0298
1033.66	95.715		1033.66	96.1214		1033.66	96.5784		1033.66	96.93
1034.14	95.7164		1034.14	96.0773		1034.14	96.4887		1034.14	96.8093
1034.62	95.7		1034.62	96.0041		1034.62	96.3749		1034.62	96.6642
1035.1	95.6642		1035.1	95.8983		1035.1	96.2314		1035.1	96.4916
1035.59	95.6089		1035.59	95.7613		1035.59	96.0577		1035.59	96.2928
1036.07	95.5379		1036.07	95.6013		1036.07	95.8607		1036.07	96.0762
1036.55	95.4581		1036.55	95.4314		1036.55	95.6541		1036.55	95.8552
1037.03	95.3776		1037.03	95.2652		1037.03	95.4537		1037.03	95.6448
1037.52	95.3026		1037.52	95.1124		1037.52	95.2721		1037.52	95.4559
1038	95.2346		1038	94.9745		1038	95.1142		1038	95.2919
1038.48	95.1697		1038.48	94.8457		1038.48	94.9764		1038.48	95.1483
1038.96	95.1001		1038.96	94.7155		1038.96	94.8491		1038.96	95.0161
1039.44	95.0176		1039.44	94.5745		1039.44	94.722		1039.44	94.8864
1039.93	94.917		1039.93	94.4182		1039.93	94.5891		1039.93	94.7557
1040.41	94.7976		1040.41	94.2495		1040.41	94.4511		1040.41	94.6271
1040.89	94.6634		1040.89	94.0763		1040.89	94.3148		1040.89	94.5087
1041.37	94.5206		1041.37	93.9086		1041.37	94.1892		1041.37	94.4099
1041.85	94.3755		1041.85	93.7538		1041.85	94.0815		1041.85	94.3368
1042.34	94.2322		1042.34	93.6156		1042.34	93.9946		1042.34	94.2905
1042.82	94.093		1042.82	93.4941		1042.82	93.9276		1042.82	94.2674
1043.3	93.9596		1043.3	93.3887		1043.3	93.8777		1043.3	94.2625
1043.78	93.8347		1043.78	93.3006		1043.78	93.844		1043.78	94.2725
1044.27	93.7227		1044.27	93.2343		1044.27	93.8287		1044.27	94.2977
1044.75	93.6294		1044.75	93.1956		1044.75	93.8365		1044.75	94.341
1045.23	93.5597		1045.23	93.1892		1045.23	93.8718		1045.23	94.4052
1045.71	93.5159		1045.71	93.215		1045.71	93.9356		1045.71	94.4897
1046.19	93.4965		1046.19	93.2677		1046.19	94.0234		1046.19	94.5894
1046.67	93.4966		1046.67	93.3375		1046.67	94.1262		1046.67	94.6959
1047.16	93.5102		1047.16	93.414		1047.16	94.2333		1047.16	94.8008
1047.64	93.5323		1047.64	93.49		1047.64	94.3363		1047.64	94.8988
1048.12	93.5607		1048.12	93.5634		1048.12	94.4312		1048.12	94.9895
1048.6	93.5957		1048.6	93.6367		1048.6	94.5188		1048.6	95.0763
1049.09	93.6389		1049.09	93.7142		1049.09	94.6025		1049.09	95.1634
1049.57	93.6921		1049.57	93.7993		1049.57	94.686		1049.57	95.2535
1050.05	93.7555		1050.05	93.8924		1050.05	94.7714		1050.05	95.3457
1050.53	93.8287		1050.53	93.9918		1050.53	94.8596		1050.53	95.4378
1051.01	93.9118		1051.01	94.0958		1051.01	94.9512		1051.01	95.5281
1051.5	94.0061		1051.5	94.2047		1051.5	95.0481		1051.5	95.6182
1051.98	94.1133		1051.98	94.3212		1051.98	95.1532		1051.98	95.7124
1052.46	94.2345		1052.46	94.4485		1052.46	95.2685		1052.46	95.8157
1052.94	94.3669		1052.94	94.5869		1052.94	95.3924		1052.94	95.9295
1053.42	94.5028		1053.42	94.7318		1053.42	95.5182		1053.42	96.0489
1053.91	94.6308		1053.91	94.8731		1053.91	95.6352		1053.91	96.1633
1054.39	94.7391		1054.39	94.9989		1054.39	95.7322		1054.39	96.2595
1054.87	94.8212		1054.87	95.1004		1054.87	95.8027		1054.87	96.3281
1055.35	94.879		1055.35	95.1766		1055.35	95.849		1055.35	96.369
1055.84	94.9246		1055.84	95.236		1055.84	95.8829		1055.84	96.3923
1056.32	94.9761		1056.32	95.294		1056.32	95.9219		1056.32	96.4159
1056.8	95.0522		1056.8	95.3677		1056.8	95.9839		1056.8	96.4593
1057.28	95.1653		1057.28	95.4691		1057.28	96.0804		1057.28	96.536
1057.76	95.3171		1057.76	95.6015		1057.76	96.2129		1057.76	96.6496
1058.25	95.4988		1058.25	95.7588		1058.25	96.3732		1058.25	96.793
1058.73	95.6939		1058.73	95.9281		1058.73	96.5468		1058.73	96.9512
1059.21	95.884		1059.21	96.0953		1059.21	96.7181		1059.21	97.1075
1059.69	96.0543		1059.69	96.2487		1059.69	96.8749		1059.69	97.248
1060.17	96.1956		1060.17	96.3807		1060.17	97.0091		1060.17	97.3635
1060.66	96.3034		1060.66	96.487		1060.66	97.1154		1060.66	97.4488
1061.14	96.3764		1061.14	96.5642		1061.14	97.1893		1061.14	97.5004
1061.62	96.4131		1061.62	96.6077		1061.62	97.2246		1061.62	97.5148
1062.1	96.4117		1062.1	96.6128		1062.1	97.2151		1062.1	97.4885
1062.59	96.3714		1062.59	96.576		1062.59	97.1567		1062.59	97.4201
1063.07	96.2947		1063.07	96.4985		1063.07	97.0511		1063.07	97.3131
1063.55	96.1892		1063.55	96.3881		1063.55	96.9078		1063.55	97.1775
1064.03	96.0684		1064.03	96.2591		1064.03	96.7438		1064.03	97.0296
1064.51	95.9499		1064.51	96.1307		1064.51	96.5814		1064.51	96.8893
1065	95.8526		1065	96.0232		1065	96.4438		1065	96.7765
1065.48	95.7931		1065.48	95.9551		1065.48	96.3518		1065.48	96.7081
1065.96	95.7835		1065.96	95.9393		1065.96	96.3194		1065.96	96.6942
1066.44	95.8288		1066.44	95.9816		1066.44	96.3525		1066.44	96.7379
1066.92	95.9271		1066.92	96.0795		1066.92	96.4478		1066.92	96.8344
1067.41	96.0696		1067.41	96.2229		1067.41	96.5934		1067.41	96.9719
1067.89	96.2417		1067.89	96.3947		1067.89	96.7705		1067.89	97.1333
1068.37	96.425		1068.37	96.5733		1068.37	96.9554		1068.37	97.2976
1068.85	96.5987		1068.85	96.7357		1068.85	97.1232		1068.85	97.4427
1069.34	96.7433		1069.34	96.8618		1069.34	97.2521		1069.34	97.5492
1069.82	96.8444		1069.82	96.939		1069.82	97.3283		1069.82	97.6048
1070.3	96.8961		1070.3	96.965		1070.3	97.349		1070.3	97.6071
1070.78	96.9019		1070.78	96.9479		1070.78	97.3226		1070.78	97.564
1071.26	96.8734		1071.26	96.9026		1071.26	97.2653		1071.26	97.4906
1071.74	96.8258		1071.74	96.845		1071.74	97.1949		1071.74	97.4038
1072.23	96.7732		1072.23	96.7872		1072.23	97.125		1072.23	97.3168
1072.71	96.7245		1072.71	96.7338		1072.71	97.0616		1072.71	97.2361
1073.19	96.6825		1073.19	96.6832		1073.19	97.0029		1073.19	97.1611
1073.67	96.6449		1073.67	96.6304		1073.67	96.9429		1073.67	97.0874
1074.16	96.6086		1074.16	96.5723		1074.16	96.8763		1074.16	97.0114
1074.64	96.5721		1074.64	96.5103		1074.64	96.8019		1074.64	96.933
1075.12	96.5377		1075.12	96.4506		1075.12	96.7238		1075.12	96.8564
1075.6	96.5102		1075.6	96.4006		1075.6	96.6492		1075.6	96.788
1076.08	96.4943		1076.08	96.3654		1076.08	96.584		1076.08	96.7326
1076.57	96.4914		1076.57	96.3446		1076.57	96.53		1076.57	96.6908
1077.05	96.499		1077.05	96.3322		1077.05	96.4844		1077.05	96.6582
1077.53	96.511		1077.53	96.3195		1077.53	96.4412		1077.53	96.6283
1078.01	96.5208		1078.01	96.2994		1078.01	96.3955		1078.01	96.5954
1078.49	96.5248		1078.49	96.2703		1078.49	96.3462		1078.49	96.5581
1078.98	96.5234		1078.98	96.2363		1078.98	96.2969		1078.98	96.5194
1079.46	96.5211		1079.46	96.2051		1079.46	96.2539		1079.46	96.4845
1079.94	96.5239		1079.94	96.1834		1079.94	96.2229		1079.94	96.4581
1080.42	96.5364		1080.42	96.1736		1080.42	96.2055		1080.42	96.4404
1080.91	96.5594		1080.91	96.1722		1080.91	96.198		1080.91	96.4275
1081.39	96.5903		1081.39	96.1719		1081.39	96.1938		1081.39	96.4128
1081.87	96.6244		1081.87	96.1653		1081.87	96.1859		1081.87	96.3908
1082.35	96.6571		1082.35	96.1483		1082.35	96.1704		1082.35	96.359
1082.83	96.6853		1082.83	96.1219		1082.83	96.1474		1082.83	96.3194
1083.32	96.7081		1083.32	96.0902		1083.32	96.12		1083.32	96.2759
1083.8	96.7252		1083.8	96.058		1083.8	96.0914		1083.8	96.2316
1084.28	96.7363		1084.28	96.0276		1084.28	96.0624		1084.28	96.1864
1084.76	96.7398		1084.76	95.9982		1084.76	96.0303		1084.76	96.1369
1085.24	96.7344		1085.24	95.9668		1085.24	95.9911		1085.24	96.0785
1085.73	96.7197		1085.73	95.9308		1085.73	95.9414		1085.73	96.0089
1086.21	96.698		1086.21	95.8907		1086.21	95.8812		1086.21	95.9302
1086.69	96.6744		1086.69	95.8505		1086.69	95.8146		1086.69	95.8492
1087.17	96.6551		1087.17	95.8162		1087.17	95.7483		1087.17	95.7747
1087.65	96.6461		1087.65	95.7933		1087.65	95.6891		1087.65	95.7147
1088.14	96.6516		1088.14	95.7849		1088.14	95.6417		1088.14	95.6729
1088.62	96.6732		1088.62	95.7908		1088.62	95.608		1088.62	95.6486
1089.1	96.7108		1089.1	95.8087		1089.1	95.588		1089.1	95.6383
1089.58	96.7642		1089.58	95.8371		1089.58	95.5814		1089.58	95.6381
1090.07	96.8331		1090.07	95.8763		1090.07	95.5891		1090.07	95.6467
1090.55	96.918		1090.55	95.928		1090.55	95.6125		1090.55	95.6648
1091.03	97.0179		1091.03	95.9937		1091.03	95.6525		1091.03	95.694
1091.51	97.1291		1091.51	96.0722		1091.51	95.7067		1091.51	95.7336
1091.99	97.2445		1091.99	96.1579		1091.99	95.7691		1091.99	95.7793
1092.48	97.3547		1092.48	96.2421		1092.48	95.8312		1092.48	95.8237
1092.96	97.4508		1092.96	96.3161		1092.96	95.8846		1092.96	95.8589
1093.44	97.5276		1093.44	96.3749		1093.44	95.9251		1093.44	95.8809
1093.92	97.5853		1093.92	96.4199		1093.92	95.954		1093.92	95.8914
1094.4	97.6292		1094.4	96.4577		1094.4	95.9779		1094.4	95.8979
1094.89	97.6671		1094.89	96.4973		1094.89	96.0053		1094.89	95.9102
1095.37	97.7053		1095.37	96.5454		1095.37	96.0427		1095.37	95.9358
1095.85	97.7468		1095.85	96.6035		1095.85	96.0922		1095.85	95.9775
1096.33	97.79		1096.33	96.6675		1096.33	96.1509		1096.33	96.0319
1096.82	97.831		1096.82	96.7305		1096.82	96.2139		1096.82	96.0929
1097.3	97.8663		1097.3	96.7865		1097.3	96.2776		1097.3	96.1548
1097.78	97.8948		1097.78	96.8335		1097.78	96.3416		1097.78	96.2159
1098.26	97.918		1098.26	96.8738		1098.26	96.4086		1098.26	96.2788
1098.74	97.938		1098.74	96.9118		1098.74	96.482		1098.74	96.348
1099.23	97.955		1099.23	96.9501		1099.23	96.562		1099.23	96.4262
1099.71	97.9656		1099.71	96.9872		1099.71	96.644		1099.71	96.5112
1100.19	97.9632		1100.19	97.0167		1100.19	96.7182		1100.19	96.5951
1100.67	97.9408		1100.67	97.0309		1100.67	96.774		1100.67	96.6675
1101.15	97.8948		1101.15	97.0242		1101.15	96.8038		1101.15	96.7195
1101.64	97.8266		1101.64	96.9963		1101.64	96.8063		1101.64	96.7471
1102.12	97.7431		1102.12	96.952		1102.12	96.7865		1102.12	96.7528
1102.6	97.6539		1102.6	96.8991		1102.6	96.7531		1102.6	96.7429
1103.08	97.5673		1103.08	96.8438		1103.08	96.714		1103.08	96.7242
1103.57	97.4871		1103.57	96.7882		1103.57	96.6731		1103.57	96.7006
1104.05	97.4124		1104.05	96.7296		1104.05	96.6292		1104.05	96.672
1104.53	97.3388		1104.53	96.6627		1104.53	96.5783		1104.53	96.6356
1105.01	97.2614		1105.01	96.5836		1105.01	96.5168		1105.01	96.589
1105.49	97.1786		1105.49	96.4924		1105.49	96.4444		1105.49	96.5325
1105.98	97.0922		1105.98	96.3937		1105.98	96.3642		1105.98	96.4693
1106.46	97.0065		1106.46	96.2944		1106.46	96.2813		1106.46	96.4036
1106.94	96.9262		1106.94	96.2004		1106.94	96.1993		1106.94	96.338
1107.42	96.8537		1107.42	96.1137		1107.42	96.1189		1107.42	96.271
1107.9	96.7882		1107.9	96.0321		1107.9	96.0368		1107.9	96.1972
1108.39	96.7269		1108.39	95.9509		1108.39	95.9484		1108.39	96.1099
1108.87	96.6671		1108.87	95.8662		1108.87	95.8502		1108.87	96.0043
1109.35	96.6078		1109.35	95.7772		1109.35	95.7421		1109.35	95.8802
1109.83	96.5507		1109.83	95.6866		1109.83	95.6272		1109.83	95.7421
1110.32	96.4992		1110.32	95.5988		1110.32	95.5098		1110.32	95.5971
1110.8	96.4556		1110.8	95.517		1110.8	95.393		1110.8	95.4519
1111.28	96.4208		1111.28	95.4411		1111.28	95.2772		1111.28	95.3099
1111.76	96.3932		1111.76	95.3681		1111.76	95.1606		1111.76	95.1717
1112.24	96.3706		1112.24	95.2945		1112.24	95.0418		1112.24	95.0363
1112.72	96.3525		1112.72	95.2192		1112.72	94.9231		1112.72	94.9045
1113.21	96.3408		1113.21	95.1459		1113.21	94.8109		1113.21	94.7806
1113.69	96.3407		1113.69	95.0829		1113.69	94.7157		1113.69	94.672
1114.17	96.3576		1114.17	95.0401		1114.17	94.6476		1114.17	94.5871
1114.65	96.3957		1114.65	95.0257		1114.65	94.6134		1114.65	94.5322
1115.14	96.4554		1115.14	95.043		1115.14	94.614		1115.14	94.509
1115.62	96.5337		1115.62	95.0902		1115.62	94.6443		1115.62	94.5147
1116.1	96.626		1116.1	95.1626		1116.1	94.6971		1116.1	94.5449
1116.58	96.7289		1116.58	95.2557		1116.58	94.7661		1116.58	94.5963
1117.06	96.842		1117.06	95.3678		1117.06	94.8497		1117.06	94.6693
1117.55	96.9677		1117.55	95.5009		1117.55	94.9507		1117.55	94.7677
1118.03	97.1092		1118.03	95.6575		1118.03	95.0738		1118.03	94.8961
1118.51	97.2677		1118.51	95.8379		1118.51	95.2218		1118.51	95.056
1118.99	97.4398		1118.99	96.0373		1118.99	95.3921		1118.99	95.2428
1119.47	97.6185		1119.47	96.2458		1119.47	95.5773		1119.47	95.4457
1119.96	97.7948		1119.96	96.451		1119.96	95.7667		1119.96	95.6509
1120.44	97.9618		1120.44	96.6425		1120.44	95.9506		1120.44	95.8453
1120.92	98.1166		1120.92	96.815		1120.92	96.1235		1120.92	96.0211
1121.4	98.2609		1121.4	96.9691		1121.4	96.2845		1121.4	96.1768
1121.88	98.3983		1121.88	97.1085		1121.88	96.4347		1121.88	96.3146
1122.37	98.5307		1122.37	97.2366		1122.37	96.5743		1122.37	96.4374
1122.85	98.6559		1122.85	97.3534		1122.85	96.6995		1122.85	96.545
1123.33	98.7673		1123.33	97.4542		1123.33	96.8033		1123.33	96.6336
1123.81	98.857		1123.81	97.533		1123.81	96.878		1123.81	96.6977
1124.3	98.9191		1124.3	97.5855		1124.3	96.9194		1124.3	96.7332
1124.78	98.9535		1124.78	97.6123		1124.78	96.9295		1124.78	96.7403
1125.26	98.9657		1125.26	97.6189		1125.26	96.916		1125.26	96.7236
1125.74	98.9647		1125.74	97.6136		1125.74	96.8894		1125.74	96.6904
1126.22	98.9594		1126.22	97.6033		1126.22	96.8579		1126.22	96.6464
1126.71	98.9549		1126.71	97.5908		1126.71	96.8248		1126.71	96.5942
1127.19	98.9517		1127.19	97.5744		1127.19	96.7879		1127.19	96.5327
1127.67	98.9474		1127.67	97.5501		1127.67	96.7422		1127.67	96.4597
1128.15	98.9388		1128.15	97.5152		1128.15	96.6842		1128.15	96.3748
1128.63	98.9257		1128.63	97.4713		1128.63	96.6149		1128.63	96.2825
1129.12	98.9104		1129.12	97.4243		1129.12	96.5405		1129.12	96.1909
1129.6	98.8973		1129.6	97.3819		1129.6	96.4693		1129.6	96.1094
1130.08	98.8894		1130.08	97.3498		1130.08	96.4086		1130.08	96.0445
1130.56	98.8867		1130.56	97.329		1130.56	96.3607		1130.56	95.9966
1131.05	98.8859		1131.05	97.3153		1131.05	96.3228		1131.05	95.9602
1131.53	98.8821		1131.53	97.3015		1131.53	96.2888		1131.53	95.9267
1132.01	98.8721		1132.01	97.2814		1132.01	96.2531		1132.01	95.8884
1132.49	98.8561		1132.49	97.2529		1132.49	96.2136		1132.49	95.8422
1132.97	98.8379		1132.97	97.2188		1132.97	96.1721		1132.97	95.7907
1133.46	98.8224		1133.46	97.184		1133.46	96.1326		1133.46	95.7397
1133.94	98.8124		1133.94	97.1528		1133.94	96.0978		1133.94	95.6947
1134.42	98.8064		1134.42	97.1259		1134.42	96.0668		1134.42	95.6574
1134.9	98.7983		1134.9	97.0992		1134.9	96.0344		1134.9	95.6251
1135.38	98.78		1135.38	97.0665		1135.38	95.9938		1135.38	95.5917
1135.87	98.7454		1135.87	97.0224		1135.87	95.94		1135.87	95.5512
1136.35	98.693		1136.35	96.965		1136.35	95.8724		1136.35	95.5005
1136.83	98.6272		1136.83	96.8968		1136.83	95.7953		1136.83	95.4406
1137.31	98.5556		1137.31	96.8226		1137.31	95.7152		1137.31	95.3743
1137.8	98.4857		1137.8	96.7461		1137.8	95.6371		1137.8	95.3042
1138.28	98.4215		1138.28	96.6677		1138.28	95.5619		1138.28	95.2295
1138.76	98.3619		1138.76	96.5839		1138.76	95.4856		1138.76	95.1463
1139.24	98.3021		1139.24	96.4893		1139.24	95.4011		1139.24	95.0487
1139.72	98.2363		1139.72	96.3794		1139.72	95.3018		1139.72	94.9327
1140.21	98.1605		1140.21	96.2533		1140.21	95.1846		1140.21	94.7981
1140.69	98.0741		1140.69	96.1141		1140.69	95.0503		1140.69	94.6488
1141.17	97.9791		1141.17	95.9666		1141.17	94.9021		1141.17	94.4906
1141.65	97.8777		1141.65	95.8147		1141.65	94.7427		1141.65	94.3285
1142.13	97.7707		1142.13	95.659		1142.13	94.5723		1142.13	94.1631
1142.62	97.6566		1142.62	95.4965		1142.62	94.3879		1142.62	93.991
1143.1	97.5327		1143.1	95.3222		1143.1	94.185		1143.1	93.806
1143.58	97.3963		1143.58	95.1322		1143.58	93.961		1143.58	93.6024
1144.06	97.2471		1144.06	94.9251		1144.06	93.716		1144.06	93.3771
1144.55	97.0865		1144.55	94.7024		1144.55	93.4536		1144.55	93.1305
1145.03	96.9163		1145.03	94.4663		1145.03	93.1777		1145.03	92.8648
1145.51	96.7368		1145.51	94.2171		1145.51	92.8902		1145.51	92.5811
1145.99	96.5449		1145.99	93.9516		1145.99	92.589		1145.99	92.278
1146.47	96.3349		1146.47	93.6635		1146.47	92.2683		1146.47	91.9511
1146.96	96.1007		1146.96	93.3458		1146.96	91.9209		1146.96	91.5949
1147.44	95.8384		1147.44	92.994		1147.44	91.5419		1147.44	91.2063
1147.92	95.5483		1147.92	92.6082		1147.92	91.1307		1147.92	90.7857
1148.4	95.235		1148.4	92.1925		1148.4	90.6911		1148.4	90.3377
1148.88	94.9041		1148.88	91.7521		1148.88	90.2281		1148.88	89.8683
1149.37	94.56		1149.37	91.2906		1149.37	89.7455		1149.37	89.3822
1149.85	94.2022		1149.85	90.8072		1149.85	89.2425		1149.85	88.88
1150.33	93.8258		1150.33	90.2967		1150.33	88.714		1150.33	88.3577
1150.81	93.4222		1150.81	89.7522		1150.81	88.1528		1150.81	87.8086
1151.3	92.9832		1151.3	89.1678		1151.3	87.5527		1151.3	87.2262
1151.78	92.5035		1151.78	88.542		1151.78	86.912		1151.78	86.6067
1152.26	91.9822		1152.26	87.8774		1152.26	86.2333		1152.26	85.9505
1152.74	91.4218		1152.74	87.1792		1152.74	85.5224		1152.74	85.2608
1153.22	90.8259		1153.22	86.4519		1153.22	84.7848		1153.22	84.5412
1153.7	90.1967		1153.7	85.6965		1153.7	84.0233		1153.7	83.7938
1154.19	89.5329		1154.19	84.9099		1154.19	83.2363		1154.19	83.0177
1154.67	88.8306		1154.67	84.0862		1154.67	82.419		1154.67	82.21
1155.15	88.0841		1155.15	83.2186		1155.15	81.5658		1155.15	81.3673
1155.63	87.2884		1155.63	82.3034		1155.63	80.6731		1155.63	80.488
1156.12	86.4406		1156.12	81.3411		1156.12	79.7407		1156.12	79.5736
1156.6	85.5409		1156.6	80.3364		1156.6	78.7729		1156.6	78.6285
1157.08	84.5922		1157.08	79.2973		1157.08	77.7759		1157.08	77.6594
1157.56	83.599		1157.56	78.2324		1157.56	76.7568		1157.56	76.6729
1158.04	82.5666		1158.04	77.1491		1158.04	75.7211		1158.04	75.6744
1158.53	81.5005		1158.53	76.0529		1158.53	74.6726		1158.53	74.6673
1159.01	80.4057		1159.01	74.9469		1159.01	73.6133		1159.01	73.6534
1159.49	79.2873		1159.49	73.8335		1159.49	72.5454		1159.49	72.6339
1159.97	78.1513		1159.97	72.7162		1159.97	71.4728		1159.97	71.6115
1160.45	77.0051		1160.45	71.6006		1160.45	70.4025		1160.45	70.5905
1160.94	75.8583		1160.94	70.4952		1160.94	69.3439		1160.94	69.5777
1161.42	74.7219		1161.42	69.4105		1161.42	68.3078		1161.42	68.5806
1161.9	73.6078		1161.9	68.3577		1161.9	67.3038		1161.9	67.6064
1162.38	72.5275		1162.38	67.3465		1162.38	66.339		1162.38	66.6605
1162.87	71.4913		1162.87	66.3841		1162.87	65.4169		1162.87	65.7464
1163.35	70.5086		1163.35	65.4757		1163.35	64.5388		1163.35	64.8662
1163.83	69.5888		1163.83	64.6256		1163.83	63.7063		1163.83	64.0231
1164.31	68.7422		1164.31	63.8392		1164.31	62.923		1164.31	63.2227
1164.79	67.9808		1164.79	63.1237		1164.79	62.1955		1164.79	62.4727
1165.28	67.3166		1165.28	62.487		1165.28	61.532		1165.28	61.7821
1165.76	66.7593		1165.76	61.9362		1165.76	60.9395		1165.76	61.1577
1166.24	66.3141		1166.24	61.4752		1166.24	60.4211		1166.24	60.6021
1166.72	65.9811		1166.72	61.1042		1166.72	59.9753		1166.72	60.1133
1167.2	65.7563		1167.2	60.8209		1167.2	59.5979		1167.2	59.6861
1167.69	65.6356		1167.69	60.6229		1167.69	59.2848		1167.69	59.3158
1168.17	65.6172		1168.17	60.5102		1168.17	59.0354		1168.17	59.0007
1168.65	65.7028		1168.65	60.4854		1168.65	58.8536		1168.65	58.7436
1169.13	65.8966		1169.13	60.5524		1169.13	58.7455		1169.13	58.55
1169.62	66.2011		1169.62	60.7131		1169.62	58.7166		1169.62	58.4247
1170.1	66.6148		1170.1	60.9657		1170.1	58.7677		1170.1	58.369
1170.58	67.1309		1170.58	61.3038		1170.58	58.8948		1170.58	58.3799
1171.06	67.7392		1171.06	61.7193		1171.06	59.0902		1171.06	58.4518
1171.54	68.4296		1171.54	62.2052		1171.54	59.3472		1171.54	58.5803
1172.03	69.195		1172.03	62.7589		1172.03	59.663		1172.03	58.765
1172.51	70.0316		1172.51	63.3813		1172.51	60.04		1172.51	59.0106
1172.99	70.9372		1172.99	64.0747		1172.99	60.4838		1172.99	59.3241
1173.47	71.9076		1173.47	64.8389		1173.47	60.9989		1173.47	59.7109
1173.95	72.9345		1173.95	65.6691		1173.95	61.5854		1173.95	60.1716
1174.44	74.0055		1174.44	66.5559		1174.44	62.2382		1174.44	60.7009
1174.92	75.1065		1174.92	67.4886		1174.92	62.9482		1174.92	61.2897
1175.4	76.2249		1175.4	68.4586		1175.4	63.7069		1175.4	61.9295
1175.88	77.352		1175.88	69.4618		1175.88	64.5092		1175.88	62.6154
1176.37	78.4824		1176.37	70.498		1176.37	65.3541		1176.37	63.3472
1176.85	79.6125		1176.85	71.5679		1176.85	66.2435		1176.85	64.1275
1177.33	80.7376		1177.33	72.6701		1177.33	67.1788		1177.33	64.9584
1177.81	81.852		1177.81	73.7991		1177.81	68.1586		1177.81	65.8387
1178.29	82.9488		1178.29	74.9462		1178.29	69.1783		1178.29	66.7637
1178.78	84.0225		1178.78	76.1022		1178.78	70.2318		1178.78	67.7272
1179.26	85.0705		1179.26	77.26		1179.26	71.3136		1179.26	68.724
1179.74	86.0917		1179.74	78.4153		1179.74	72.4197		1179.74	69.7515
1180.22	87.0853		1180.22	79.5653		1180.22	73.5469		1180.22	70.8091
1180.7	88.0479		1180.7	80.7059		1180.7	74.6907		1180.7	71.8957
1181.19	88.9727		1181.19	81.8302		1181.19	75.8431		1181.19	73.0073
1181.67	89.8508		1181.67	82.9285		1181.67	76.9938		1181.67	74.1359
1182.15	90.675		1182.15	83.9919		1182.15	78.1317		1182.15	75.2719
1182.63	91.4424		1182.63	85.015		1182.63	79.2495		1182.63	76.4066
1183.11	92.1557		1183.11	85.9973		1183.11	80.3447		1183.11	77.5355
1183.6	92.8217		1183.6	86.9424		1183.6	81.4196		1183.6	78.6578
1184.08	93.447		1184.08	87.854		1184.08	82.4781		1184.08	79.7739
1184.56	94.0356		1184.56	88.7329		1184.56	83.5221		1184.56	80.883
1185.04	94.5864		1185.04	89.5748		1185.04	84.5481		1185.04	81.9788
1185.53	95.0958		1185.53	90.3726		1185.53	85.5487		1185.53	83.0519
1186.01	95.5606		1186.01	91.1201		1186.01	86.5154		1186.01	84.0919
1186.49	95.9811		1186.49	91.8151		1186.49	87.4418		1186.49	85.0916
1186.97	96.3624		1186.97	92.4611		1186.97	88.326		1186.97	86.0493
1187.45	96.7123		1187.45	93.0653		1187.45	89.1694		1187.45	86.9681
1187.94	97.0379		1187.94	93.6346		1187.94	89.9745		1187.94	87.8522
1188.42	97.3426		1188.42	94.1714		1188.42	90.7411		1188.42	88.7037
1188.9	97.6249		1188.9	94.6736		1188.9	91.4654		1188.9	89.5199
1189.38	97.8802		1189.38	95.1352		1189.38	92.1411		1189.38	90.2941
1189.86	98.1044		1189.86	95.5513		1189.86	92.7632		1189.86	91.0194
1190.35	98.2967		1190.35	95.9212		1190.35	93.3302		1190.35	91.6916
1190.83	98.4608		1190.83	96.2496		1190.83	93.846		1190.83	92.3115
1191.31	98.6033		1191.31	96.5445		1191.31	94.3173		1191.31	92.8841
1191.79	98.7306		1191.79	96.8135		1191.79	94.7509		1191.79	93.4148
1192.28	98.8462		1192.28	97.0609		1192.28	95.1504		1192.28	93.9074
1192.76	98.9496		1192.76	97.2862		1192.76	95.5156		1192.76	94.362
1193.24	99.0382		1193.24	97.4863		1193.24	95.8444		1193.24	94.7769
1193.72	99.1099		1193.72	97.6591		1193.72	96.1359		1193.72	95.1511
1194.2	99.166		1194.2	97.806		1194.2	96.3932		1194.2	95.4867
1194.68	99.211		1194.68	97.9326		1194.68	96.6226		1194.68	95.7895
1195.17	99.2514		1195.17	98.0464		1195.17	96.8321		1195.17	96.0671
1195.65	99.2926		1195.65	98.1535		1195.65	97.0276		1195.65	96.3252
1196.13	99.3366		1196.13	98.2558		1196.13	97.2104		1196.13	96.5657
1196.61	99.3814		1196.61	98.3507		1196.61	97.3776		1196.61	96.7859
1197.1	99.4228		1197.1	98.4337		1197.1	97.5248		1197.1	96.9814
1197.58	99.4575		1197.58	98.5015		1197.58	97.6492		1197.58	97.1494
1198.06	99.4848		1198.06	98.5546		1198.06	97.7528		1198.06	97.2912
1198.54	99.5075		1198.54	98.5978		1198.54	97.8413		1198.54	97.4124
1199.02	99.5299		1199.02	98.637		1199.02	97.9215		1199.02	97.5204
1199.51	99.5546		1199.51	98.6762		1199.51	97.9978		1199.51	97.6208
1199.99	99.5814		1199.99	98.715		1199.99	98.0697		1199.99	97.715
1200.47	99.6064		1200.47	98.7492		1200.47	98.1326		1200.47	97.8003
1200.95	99.6248		1200.95	98.7733		1200.95	98.1808		1200.95	97.8725
1201.43	99.6338		1201.43	98.7847		1201.43	98.2118		1201.43	97.9292
1201.92	99.635		1201.92	98.7863		1201.92	98.2287		1201.92	97.9724
1202.4	99.6334		1202.4	98.7852		1202.4	98.2394		1202.4	98.0081
1202.88	99.636		1202.88	98.7902		1202.88	98.2532		1202.88	98.0434
1203.36	99.6473		1203.36	98.8069		1203.36	98.2762		1203.36	98.0827
1203.85	99.6671		1203.85	98.8347		1203.85	98.3084		1203.85	98.1251
1204.33	99.6905		1204.33	98.8672		1204.33	98.3436		1204.33	98.1649
1204.81	99.7099		1204.81	98.895		1204.81	98.3731		1204.81	98.1943
1205.29	99.7189		1205.29	98.9103		1205.29	98.3895		1205.29	98.2079
1205.77	99.7154		1205.77	98.9106		1205.77	98.3911		1205.77	98.2053
1206.26	99.7022		1206.26	98.8992		1206.26	98.3812		1206.26	98.1914
1206.74	99.6849		1206.74	98.8828		1206.74	98.3663		1206.74	98.1733
1207.22	99.669		1207.22	98.8674		1207.22	98.3516		1207.22	98.1568
1207.7	99.6568		1207.7	98.8551		1207.7	98.3381		1207.7	98.1431
1208.18	99.6469		1208.18	98.8437		1208.18	98.3227		1208.18	98.1293
1208.67	99.6352		1208.67	98.8285		1208.67	98.3008		1208.67	98.1108
1209.15	99.6188		1209.15	98.8064		1209.15	98.2696		1209.15	98.0848
1209.63	99.5974		1209.63	98.7785		1209.63	98.2316		1209.63	98.0532
1210.11	99.5745		1210.11	98.7501		1210.11	98.1936		1210.11	98.0225
1210.6	99.5558		1210.6	98.7287		1210.6	98.1643		1210.6	98.0008
1211.08	99.5455		1211.08	98.7198		1211.08	98.1503		1211.08	97.9945
1211.56	99.5451		1211.56	98.7245		1211.56	98.153		1211.56	98.0047
1212.04	99.5525		1212.04	98.7388		1212.04	98.1692		1212.04	98.0281
1212.52	99.5635		1212.52	98.7567		1212.52	98.193		1212.52	98.059
1213.01	99.575		1213.01	98.7736		1213.01	98.2207		1213.01	98.0931
1213.49	99.5868		1213.49	98.7895		1213.49	98.2528		1213.49	98.1303
1213.97	99.602		1213.97	98.8091		1213.97	98.2944		1213.97	98.175
1214.45	99.6248		1214.45	98.8393		1214.45	98.3518		1214.45	98.233
1214.93	99.6577		1214.93	98.8847		1214.93	98.4288		1214.93	98.3079
1215.42	99.6998		1215.42	98.9455		1215.42	98.5235		1215.42	98.3988
1215.9	99.7461		1215.9	99.0164		1215.9	98.6284		1215.9	98.5001
1216.38	99.79		1216.38	99.0893		1216.38	98.7339		1216.38	98.604
1216.86	99.8268		1216.86	99.1571		1216.86	98.8322		1216.86	98.7051
1217.35	99.8556		1217.35	99.217		1217.35	98.921		1217.35	98.8022
1217.83	99.8795		1217.83	99.271		1217.83	99.0037		1217.83	98.8988
1218.31	99.9035		1218.31	99.3238		1218.31	99.0863		1218.31	98.9998
1218.79	99.9311		1218.79	99.3787		1218.79	99.1735		1218.79	99.1079
1219.27	99.9617		1219.27	99.4357		1219.27	99.2649		1219.27	99.2205
1219.76	99.9905		1219.76	99.4901		1219.76	99.3552		1219.76	99.3304
1220.24	100.011		1220.24	99.5355		1220.24	99.4358		1220.24	99.4284
1220.72	100.017		1220.72	99.5673		1220.72	99.5004		1220.72	99.5084
1221.2	100.009		1221.2	99.585		1221.2	99.5469		1221.2	99.5699
1221.68	99.991		1221.68	99.5929		1221.68	99.579		1221.68	99.6178
1222.17	99.9693		1222.17	99.5971		1222.17	99.6033		1222.17	99.66
1222.65	99.9505		1222.65	99.6025		1222.65	99.6255		1222.65	99.7023
1223.13	99.9371		1223.13	99.6095		1223.13	99.6473		1223.13	99.7457
1223.61	99.9279		1223.61	99.6145		1223.61	99.6664		1223.61	99.786
1224.09	99.9183		1224.09	99.6118		1224.09	99.6781		1224.09	99.8167
1224.58	99.9042		1224.58	99.5978		1224.58	99.6796		1224.58	99.8333
1225.06	99.8839		1225.06	99.5732		1225.06	99.6716		1225.06	99.8357
1225.54	99.859		1225.54	99.5425		1225.54	99.6589		1225.54	99.8285
1226.02	99.8329		1226.02	99.5125		1226.02	99.6475		1226.02	99.8184
1226.51	99.8083		1226.51	99.4876		1226.51	99.6412		1226.51	99.8102
1226.99	99.7852		1226.99	99.4682		1226.99	99.6392		1226.99	99.8041
1227.47	99.7609		1227.47	99.4506		1227.47	99.6369		1227.47	99.7959
1227.95	99.7319		1227.95	99.4293		1227.95	99.6285		1227.95	99.7802
1228.43	99.6964		1228.43	99.4013		1228.43	99.6106		1228.43	99.7544
1228.91	99.6565		1228.91	99.368		1228.91	99.5852		1228.91	99.7207
1229.4	99.6176		1229.4	99.3349		1229.4	99.5584		1229.4	99.6863
1229.88	99.5864		1229.88	99.309		1229.88	99.5377		1229.88	99.6596
1230.36	99.5676		1230.36	99.2947		1230.36	99.5278		1230.36	99.6462
1230.84	99.5615		1230.84	99.2917		1230.84	99.5281		1230.84	99.6461
1231.33	99.5637		1231.33	99.2946		1231.33	99.5329		1231.33	99.6535
1231.81	99.5673		1231.81	99.2957		1231.81	99.5345		1231.81	99.6603
1232.29	99.5661		1232.29	99.2893		1232.29	99.5272		1232.29	99.6601
1232.77	99.5572		1232.77	99.2739		1232.77	99.5103		1232.77	99.6516
1233.26	99.5419		1233.26	99.2528		1233.26	99.4879		1233.26	99.6385
1233.74	99.5241		1233.74	99.2318		1233.74	99.4665		1233.74	99.6275
1234.22	99.508		1234.22	99.2154		1234.22	99.4511		1234.22	99.6237
1234.7	99.4955		1234.7	99.2046		1234.7	99.4424		1234.7	99.6277
1235.18	99.4857		1235.18	99.1965		1235.18	99.4371		1235.18	99.6354
1235.66	99.4757		1235.66	99.1863		1235.66	99.4296		1235.66	99.6401
1236.15	99.4628		1236.15	99.1699		1236.15	99.4153		1236.15	99.6354
1236.63	99.4454		1236.63	99.1459		1236.63	99.3924		1236.63	99.6182
1237.11	99.4229		1237.11	99.1149		1237.11	99.3614		1237.11	99.5883
1237.59	99.3949		1237.59	99.0775		1237.59	99.323		1237.59	99.5467
1238.08	99.3593		1238.08	99.0323		1238.08	99.2758		1238.08	99.4936
1238.56	99.3123		1238.56	98.9753		1238.56	99.2156		1238.56	99.4269
1239.04	99.2505		1239.04	98.902		1239.04	99.1379		1239.04	99.3443
1239.52	99.1732		1239.52	98.8108		1239.52	99.0416		1239.52	99.2463
1240	99.0852		1240	98.7068		1240	98.9321		1240	99.1386
1240.49	98.9969		1240.49	98.6016		1240.49	98.8217		1240.49	99.0334
1240.97	98.9211		1240.97	98.5104		1240.97	98.726		1240.97	98.9451
1241.45	98.8688		1241.45	98.446		1241.45	98.6581		1241.45	98.8856
1241.93	98.8443		1241.93	98.4137		1241.93	98.6221		1241.93	98.8582
1242.41	98.8428		1242.41	98.4079		1242.41	98.6114		1242.41	98.8558
1242.9	98.852		1242.9	98.4144		1242.9	98.61		1242.9	98.8627
1243.38	98.8565		1243.38	98.4152		1243.38	98.5992		1243.38	98.86
1243.86	98.844		1243.86	98.3954		1243.86	98.5645		1243.86	98.8332
1244.34	98.8092		1244.34	98.3488		1244.34	98.5009		1244.34	98.7764
1244.83	98.7547		1244.83	98.2775		1244.83	98.413		1244.83	98.6932
1245.31	98.6882		1245.31	98.1895		1245.31	98.3113		1245.31	98.5927
1245.79	98.6176		1245.79	98.0927		1245.79	98.2058		1245.79	98.4844
1246.27	98.5471		1246.27	97.9918		1246.27	98.1018		1246.27	98.3732
1246.75	98.476		1246.75	97.8867		1246.75	97.9984		1246.75	98.2592
1247.24	98.4007		1247.24	97.7753		1247.24	97.8921		1247.24	98.1401
1247.72	98.3182		1247.72	97.6578		1247.72	97.7805		1247.72	98.0153
1248.2	98.2293		1248.2	97.5393		1248.2	97.6668		1248.2	97.8895
1248.68	98.1397		1248.68	97.4293		1248.68	97.5593		1248.68	97.7725
1249.16	98.0575		1249.16	97.3387		1249.16	97.4682		1249.16	97.6754
1249.65	97.9898		1249.65	97.2745		1249.65	97.4013		1249.65	97.6063
1250.13	97.9395		1250.13	97.237		1250.13	97.3597		1250.13	97.5665
1250.61	97.9046		1250.61	97.2192		1250.61	97.3375		1250.61	97.5502
1251.09	97.8795		1251.09	97.2105		1251.09	97.3252		1251.09	97.5475
1251.58	97.8587		1251.58	97.2017		1251.58	97.3144		1251.58	97.5491
1252.06	97.8398		1252.06	97.1891		1252.06	97.302		1252.06	97.5507
1252.54	97.8248		1252.54	97.1757		1252.54	97.2912		1252.54	97.5538
1253.02	97.8179		1253.02	97.1684		1253.02	97.2886		1253.02	97.563
1253.5	97.8229		1253.5	97.1733		1253.5	97.3		1253.5	97.5824
1253.98	97.8399		1253.98	97.1918		1253.98	97.3259		1253.98	97.6116
1254.47	97.8643		1254.47	97.2195		1254.47	97.3607		1254.47	97.6454
1254.95	97.8887		1254.95	97.248		1254.95	97.3954		1254.95	97.6757
1255.43	97.9063		1255.43	97.2697		1255.43	97.4214		1255.43	97.6963
1255.91	97.9141		1255.91	97.2816		1255.91	97.4353		1255.91	97.7061
1256.4	97.9143		1256.4	97.2862		1256.4	97.4398		1256.4	97.7096
1256.88	97.9128		1256.88	97.2899		1256.88	97.4416		1256.88	97.7145
1257.36	97.9164		1257.36	97.2994		1257.36	97.4478		1257.36	97.7276
1257.84	97.9289		1257.84	97.3173		1257.84	97.4616		1257.84	97.751
1258.33	97.9504		1258.33	97.3419		1258.33	97.4817		1258.33	97.7814
1258.81	97.9773		1258.81	97.368		1258.81	97.5033		1258.81	97.8122
1259.29	98.0051		1259.29	97.391		1259.29	97.5223		1259.29	97.8378
1259.77	98.0306		1259.77	97.4094		1259.77	97.5378		1259.77	97.8563
1260.25	98.0531		1260.25	97.4257		1260.25	97.5526		1260.25	97.8706
1260.73	98.0735		1260.73	97.4443		1260.73	97.5713		1260.73	97.8856
1261.22	98.0919		1261.22	97.4673		1261.22	97.5961		1261.22	97.9041
1261.7	98.1063		1261.7	97.4927		1261.7	97.6244		1261.7	97.9246
1262.18	98.1123		1262.18	97.5141		1262.18	97.6493		1262.18	97.9407
1262.66	98.1055		1262.66	97.5241		1262.66	97.6622		1262.66	97.9449
1263.15	98.0843		1263.15	97.5182		1263.15	97.6583		1263.15	97.933
1263.63	98.0518		1263.63	97.498		1263.63	97.6387		1263.63	97.9064
1264.11	98.0151		1264.11	97.4706		1264.11	97.6107		1264.11	97.8729
1264.59	97.9832		1264.59	97.4455		1264.59	97.5842		1264.59	97.8421
1265.07	97.9625		1265.07	97.4298		1265.07	97.5674		1265.07	97.8211
1265.56	97.9549		1265.56	97.4249		1265.56	97.5622		1265.56	97.8113
1266.04	97.9572		1266.04	97.4264		1266.04	97.5646		1266.04	97.8076
1266.52	97.9633		1266.52	97.4267		1266.52	97.567		1266.52	97.802
1267	97.9673		1267	97.4196		1267	97.5624		1267	97.7882
1267.48	97.9667		1267.48	97.4032		1267.48	97.5481		1267.48	97.7643
1267.97	97.9627		1267.97	97.3809		1267.97	97.5263		1267.97	97.7341
1268.45	97.9586		1268.45	97.3587		1268.45	97.502		1268.45	97.7041
1268.93	97.9569		1268.93	97.3408		1268.93	97.4791		1268.93	97.679
1269.41	97.9569		1269.41	97.3276		1269.41	97.4581		1269.41	97.6587
1269.89	97.9544		1269.89	97.3143		1269.89	97.435		1269.89	97.6385
1270.38	97.9439		1270.38	97.2941		1270.38	97.4045		1270.38	97.6106
1270.86	97.9215		1270.86	97.2621		1270.86	97.3626		1270.86	97.5696
1271.34	97.8873		1271.34	97.2182		1271.34	97.3101		1271.34	97.5147
1271.82	97.8463		1271.82	97.1676		1271.82	97.2521		1271.82	97.4509
1272.31	97.8051		1272.31	97.1175		1272.31	97.1951		1272.31	97.3854
1272.79	97.7695		1272.79	97.0736		1272.79	97.1436		1272.79	97.3242
1273.27	97.7417		1273.27	97.037		1273.27	97.0974		1273.27	97.2686
1273.75	97.7191		1273.75	97.0035		1273.75	97.0517		1273.75	97.2146
1274.23	97.6967		1274.23	96.9668		1274.23	96.9996		1274.23	97.1558
1274.72	97.67		1274.72	96.9216		1274.72	96.9365		1274.72	97.0871
1275.2	97.6373		1275.2	96.8672		1275.2	96.8624		1275.2	97.0074
1275.68	97.6004		1275.68	96.8076		1275.68	96.782		1275.68	96.9203
1276.16	97.5634		1276.16	96.7491		1276.16	96.702		1276.16	96.832
1276.64	97.5296		1276.64	96.6968		1276.64	96.6276		1276.64	96.7473
1277.13	97.5		1277.13	96.6516		1277.13	96.5599		1277.13	96.6676
1277.61	97.4722		1277.61	96.6099		1277.61	96.4954		1277.61	96.5899
1278.09	97.4424		1278.09	96.566		1278.09	96.4289		1278.09	96.5095
1278.57	97.4081		1278.57	96.5156		1278.57	96.3564		1278.57	96.4231
1279.06	97.3695		1279.06	96.4582		1279.06	96.2783		1279.06	96.3313
1279.54	97.3301		1279.54	96.398		1279.54	96.1987		1279.54	96.239
1280.02	97.2948		1280.02	96.341		1280.02	96.1233		1280.02	96.1521
1280.5	97.2671		1280.5	96.2914		1280.5	96.0556		1280.5	96.0746
1280.98	97.2467		1280.98	96.2494		1280.98	95.9951		1280.98	96.0059
1281.47	97.2299		1281.47	96.2104		1281.47	95.9365		1281.47	95.9407
1281.95	97.2113		1281.95	96.1681		1281.95	95.8735		1281.95	95.8719
1282.43	97.1863		1282.43	96.1177		1282.43	95.8019		1282.43	95.7941
1282.91	97.1541		1282.91	96.0593		1282.91	95.7221		1282.91	95.7069
1283.39	97.1174		1283.39	95.9973		1283.39	95.6392		1283.39	95.6147
1283.88	97.0804		1283.88	95.9384		1283.88	95.56		1283.88	95.5242
1284.36	97.0469		1284.36	95.8879		1284.36	95.4893		1284.36	95.4409
1284.84	97.0174		1284.84	95.8467		1284.84	95.4277		1284.84	95.3663
1285.32	96.9895		1285.32	95.8113		1285.32	95.3713		1285.32	95.2977
1285.81	96.9598		1285.81	95.7761		1285.81	95.3149		1285.81	95.23
1286.29	96.9265		1286.29	95.7371		1286.29	95.255		1286.29	95.1599
1286.77	96.8911		1286.77	95.6948		1286.77	95.193		1286.77	95.0878
1287.25	96.859		1287.25	95.6541		1287.25	95.1343		1287.25	95.0186
1287.73	96.8363		1287.73	95.6217		1287.73	95.0855		1287.73	94.9583
1288.22	96.8268		1288.22	95.6024		1288.22	95.0506		1288.22	94.9114
1288.7	96.8296		1288.7	95.5956		1288.7	95.0282		1288.7	94.8773
1289.18	96.8388		1289.18	95.5955		1289.18	95.0118		1289.18	94.8508
1289.66	96.8462		1289.66	95.5937		1289.66	94.9929		1289.66	94.8246
1290.14	96.8448		1290.14	95.5831		1290.14	94.9651		1290.14	94.7927
1290.63	96.8317		1290.63	95.5615		1290.63	94.9274		1290.63	94.7534
1291.11	96.8088		1291.11	95.5318		1291.11	94.8836		1291.11	94.7097
1291.59	96.7809		1291.59	95.4997		1291.59	94.8397		1291.59	94.6661
1292.07	96.7526		1292.07	95.4699		1292.07	94.8		1292.07	94.6257
1292.56	96.7256		1292.56	95.4429		1292.56	94.7643		1292.56	94.5876
1293.04	96.6979		1293.04	95.4147		1293.04	94.7273		1293.04	94.5465
1293.52	96.6654		1293.52	95.3786		1293.52	94.6822		1293.52	94.4956
1294	96.6247		1294	95.3291		1294	94.6239		1294	94.43
1294.48	96.5755		1294.48	95.265		1294.48	94.552		1294.48	94.3492
1294.96	96.5208		1294.96	95.1899		1294.96	94.471		1294.96	94.2574
1295.45	96.4656		1295.45	95.11		1295.45	94.3874		1295.45	94.1609
1295.93	96.414		1295.93	95.0311		1295.93	94.3058		1295.93	94.0642
1296.41	96.3669		1296.41	94.9554		1296.41	94.2266		1296.41	93.968
1296.89	96.3218		1296.89	94.8813		1296.89	94.1456		1296.89	93.8686
1297.38	96.2745		1297.38	94.805		1297.38	94.0569		1297.38	93.7609
1297.86	96.2219		1297.86	94.7242		1297.86	93.9568		1297.86	93.6415
1298.34	96.164		1298.34	94.6399		1298.34	93.8467		1298.34	93.5118
1298.82	96.1047		1298.82	94.5568		1298.82	93.7327		1298.82	93.3775
1299.3	96.0494		1299.3	94.4811		1299.3	93.6229		1299.3	93.2462
1299.79	96.0026		1299.79	94.4172		1299.79	93.5237		1299.79	93.124
1300.27	95.9653		1300.27	94.365		1300.27	93.4363		1300.27	93.0124
1300.75	95.9351		1300.75	94.3204		1300.75	93.3566		1300.75	92.9083
1301.23	95.9074		1301.23	94.2771		1301.23	93.2782		1301.23	92.8065
1301.71	95.8785		1301.71	94.2303		1301.71	93.1958		1301.71	92.7027
1302.2	95.8475		1302.2	94.1796		1302.2	93.1082		1302.2	92.5964
1302.68	95.817		1302.68	94.1286		1302.68	93.019		1302.68	92.4911
1303.16	95.791		1303.16	94.0828		1303.16	92.934		1303.16	92.3914
1303.64	95.7724		1303.64	94.0457		1303.64	92.8573		1303.64	92.3004
1304.13	95.7603		1304.13	94.0164		1304.13	92.7887		1304.13	92.2168
1304.61	95.7504		1304.61	93.9894		1304.61	92.7233		1304.61	92.1352
1305.09	95.7363		1305.09	93.9567		1305.09	92.6538		1305.09	92.0482
1305.57	95.7129		1305.57	93.9121		1305.57	92.5738		1305.57	91.9501
1306.05	95.6785		1306.05	93.8536		1306.05	92.4817		1306.05	91.8397
1306.54	95.6355		1306.54	93.784		1306.54	92.3799		1306.54	91.7201
1307.02	95.5883		1307.02	93.7087		1307.02	92.2735		1307.02	91.5967
1307.5	95.5406		1307.5	93.6322		1307.5	92.1667		1307.5	91.4734
1307.98	95.4932		1307.98	93.5553		1307.98	92.0599		1307.98	91.3504
1308.46	95.4433		1308.46	93.4749		1308.46	91.9499		1308.46	91.2238
1308.95	95.3865		1308.95	93.3859		1308.95	91.8317		1308.95	91.0881
1309.43	95.3196		1309.43	93.2851		1309.43	91.7022		1309.43	90.9396
1309.91	95.2427		1309.91	93.1731		1309.91	91.5621		1309.91	90.7789
1310.39	95.1593		1310.39	93.0549		1310.39	91.4164		1310.39	90.6109
1310.88	95.0752		1310.88	92.9372		1310.88	91.2716		1310.88	90.4427
1311.36	94.9954		1311.36	92.8258		1311.36	91.1328		1311.36	90.2797
1311.84	94.9223		1311.84	92.7224		1311.84	91.0011		1311.84	90.1236
1312.32	94.8547		1312.32	92.6244		1312.32	90.873		1312.32	89.9713
1312.8	94.7897		1312.8	92.5265		1312.8	90.7426		1312.8	89.8172
1313.29	94.7245		1313.29	92.4242		1313.29	90.6049		1313.29	89.6558
1313.77	94.6584		1313.77	92.3159		1313.77	90.4581		1313.77	89.4844
1314.25	94.5932		1314.25	92.2033		1314.25	90.3037		1314.25	89.3036
1314.73	94.5312		1314.73	92.0891		1314.73	90.1442		1314.73	89.1149
1315.21	94.4728		1315.21	91.974		1315.21	89.9796		1315.21	88.9179
1315.7	94.4148		1315.7	91.8551		1315.7	89.8057		1315.7	88.7085
1316.18	94.3512		1316.18	91.7254		1316.18	89.6142		1316.18	88.4785
1316.66	94.275		1316.66	91.5772		1316.66	89.3959		1316.66	88.2187
1317.14	94.1815		1317.14	91.4049		1317.14	89.1434		1317.14	87.9216
1317.62	94.0705		1317.62	91.2076		1317.62	88.8548		1317.62	87.5846
1318.11	93.9463		1318.11	90.9893		1318.11	88.5335		1318.11	87.2102
1318.59	93.8156		1318.59	90.7562		1318.59	88.1856		1318.59	86.8039
1319.07	93.684		1319.07	90.5129		1319.07	87.8163		1319.07	86.3708
1319.55	93.5529		1319.55	90.2602		1319.55	87.4274		1319.55	85.9135
1320.04	93.42		1320.04	89.9942		1320.04	87.0164		1320.04	85.4307
1320.52	93.2801		1320.52	89.7092		1320.52	86.5792		1320.52	84.9198
1321	93.1291		1321	89.4013		1321	86.1126		1321	84.3793
1321.48	92.9657		1321.48	89.07		1321.48	85.6173		1321.48	83.811
1321.96	92.7919		1321.96	88.7184		1321.96	85.0977		1321.96	83.221
1322.45	92.6111		1322.45	88.3513		1322.45	84.5602		1322.45	82.6179
1322.93	92.4261		1322.93	87.9725		1322.93	84.0111		1322.93	82.0112
1323.41	92.2363		1323.41	87.5824		1323.41	83.4547		1323.41	81.4094
1323.89	92.0386		1323.89	87.1783		1323.89	82.8934		1323.89	80.8192
1324.38	91.8282		1324.38	86.7565		1324.38	82.3288		1324.38	80.2463
1324.86	91.6014		1324.86	86.3144		1324.86	81.764		1324.86	79.6964
1325.34	91.3571		1325.34	85.8526		1325.34	81.2047		1325.34	79.1763
1325.82	91.0974		1325.82	85.3749		1325.82	80.6597		1325.82	78.6946
1326.3	90.8251		1326.3	84.8868		1326.3	80.1386		1326.3	78.2599
1326.79	90.5427		1326.79	84.3935		1326.79	79.6505		1326.79	77.88
1327.27	90.2498		1327.27	83.8977		1327.27	79.201		1327.27	77.559
1327.75	89.9436		1327.75	83.4004		1327.75	78.7924		1327.75	77.2968
1328.23	89.6199		1328.23	82.9019		1328.23	78.424		1328.23	77.0896
1328.71	89.2763		1328.71	82.4042		1328.71	78.0947		1328.71	76.9317
1329.2	88.913		1329.2	81.9122		1329.2	77.8051		1329.2	76.8186
1329.68	88.5333		1329.68	81.434		1329.68	77.5584		1329.68	76.748
1330.16	88.1423		1330.16	80.9794		1330.16	77.3595		1330.16	76.72
1330.64	87.7451		1330.64	80.5573		1330.64	77.2131		1330.64	76.7354
1331.12	87.3448		1331.12	80.174		1331.12	77.1202		1331.12	76.7928
1331.61	86.9429		1331.61	79.8322		1331.61	77.0775		1331.61	76.8873
1332.09	86.5401		1332.09	79.5321		1332.09	77.078		1332.09	77.0115
1332.57	86.1382		1332.57	79.2731		1332.57	77.1138		1332.57	77.1576
1333.05	85.7411		1333.05	79.0566		1333.05	77.1794		1333.05	77.3202
1333.54	85.3555		1333.54	78.8862		1333.54	77.2737		1333.54	77.4981
1334.02	84.9894		1334.02	78.7672		1334.02	77.3992		1334.02	77.6929
1334.5	84.6506		1334.5	78.704		1334.5	77.5591		1334.5	77.9067
1334.98	84.345		1334.98	78.6979		1334.98	77.7545		1334.98	78.1389
1335.46	84.0751		1335.46	78.7453		1335.46	77.9818		1335.46	78.3851
1335.94	83.8415		1335.94	78.8397		1335.94	78.2344		1335.94	78.6385
1336.43	83.6438		1336.43	78.9745		1336.43	78.5055		1336.43	78.8936
1336.91	83.4835		1336.91	79.1467		1336.91	78.7925		1336.91	79.1502
1337.39	83.3656		1337.39	79.3601		1337.39	79.0995		1337.39	79.4158
1337.87	83.2985		1337.87	79.6239		1337.87	79.4362		1337.87	79.7033
1338.36	83.2922		1338.36	79.9477		1338.36	79.8125		1338.36	80.0264
1338.84	83.3539		1338.84	80.3356		1338.84	80.2324		1338.84	80.3916
1339.32	83.4844		1339.32	80.7799		1339.32	80.6882		1339.32	80.7935
1339.8	83.6759		1339.8	81.2611		1339.8	81.1611		1339.8	81.2147
1340.28	83.9147		1340.28	81.754		1340.28	81.6274		1340.28	81.6317
1340.77	84.1862		1340.77	82.237		1340.77	82.068		1340.77	82.0246
1341.25	84.4798		1341.25	82.6983		1341.25	82.4736		1341.25	82.3827
1341.73	84.7905		1341.73	83.1354		1341.73	82.8438		1341.73	82.704
1342.21	85.1165		1342.21	83.5505		1342.21	83.1819		1342.21	82.991
1342.69	85.4562		1342.69	83.9453		1342.69	83.4898		1342.69	83.245
1343.18	85.8058		1343.18	84.3168		1343.18	83.7647		1343.18	83.4638
1343.66	86.1582		1343.66	84.6589		1343.66	84.001		1343.66	83.6425
1344.14	86.5058		1344.14	84.9649		1344.14	84.1929		1344.14	83.7762
1344.62	86.8419		1344.62	85.2316		1344.62	84.3384		1344.62	83.8638
1345.11	87.1631		1345.11	85.4605		1345.11	84.4409		1345.11	83.9085
1345.59	87.4688		1345.59	85.6566		1345.59	84.5069		1345.59	83.9165
1346.07	87.7588		1346.07	85.8247		1346.07	84.5423		1346.07	83.8933
1346.55	88.0309		1346.55	85.9653		1346.55	84.5493		1346.55	83.8405
1347.03	88.2802		1347.03	86.0743		1347.03	84.5249		1347.03	83.7553
1347.52	88.4999		1347.52	86.1448		1347.52	84.4638		1347.52	83.6331
1348	88.6845		1348	86.1715		1348	84.362		1348	83.4708
1348.48	88.8327		1348.48	86.1545		1348.48	84.2205		1348.48	83.2703
1348.96	88.9477		1348.96	86.1		1348.96	84.0456		1348.96	83.0381
1349.44	89.0357		1349.44	86.0178		1349.44	83.8461		1349.44	82.783
1349.93	89.1021		1349.93	85.9163		1349.93	83.6292		1349.93	82.5118
1350.41	89.1485		1350.41	85.799		1350.41	83.3971		1350.41	82.226
1350.89	89.1718		1350.89	85.6633		1350.89	83.1466		1350.89	81.9221
1351.37	89.1668		1351.37	85.5037		1351.37	82.8723		1351.37	81.5943
1351.86	89.1295		1351.86	85.3159		1351.86	82.5704		1351.86	81.2385
1352.34	89.0602		1352.34	85.1008		1352.34	82.2419		1352.34	80.8554
1352.82	88.9644		1352.82	84.8645		1352.82	81.8929		1352.82	80.4508
1353.3	88.8504		1353.3	84.6161		1353.3	81.5318		1353.3	80.0331
1353.78	88.7257		1353.78	84.3631		1353.78	81.1655		1353.78	79.6101
1354.27	88.5939		1354.27	84.1082		1354.27	80.7965		1354.27	79.1855
1354.75	88.4541		1354.75	83.8484		1354.75	80.4224		1354.75	78.7588
1355.23	88.3024		1355.23	83.5777		1355.23	80.0386		1355.23	78.3263
1355.71	88.1362		1355.71	83.2913		1355.71	79.6414		1355.71	77.8846
1356.19	87.9562		1356.19	82.9889		1356.19	79.2312		1356.19	77.4326
1356.68	87.7674		1356.68	82.6752		1356.68	78.8124		1356.68	76.9719
1357.16	87.5767		1357.16	82.3573		1357.16	78.3907		1357.16	76.5058
1357.64	87.3892		1357.64	82.0404		1357.64	77.9702		1357.64	76.0364
1358.12	87.2055		1358.12	81.7252		1358.12	77.5506		1358.12	75.5628
1358.61	87.0213		1358.61	81.4071		1358.61	77.1273		1358.61	75.0815
1359.09	86.8292		1359.09	81.0787		1359.09	76.693		1359.09	74.5869
1359.57	86.6225		1359.57	80.7331		1359.57	76.2408		1359.57	74.0738
1360.05	86.398		1360.05	80.3672		1360.05	75.7661		1360.05	73.5378
1360.53	86.1571		1360.53	79.9819		1360.53	75.2672		1360.53	72.9763
1361.02	85.9051		1361.02	79.5812		1361.02	74.7447		1361.02	72.3877
1361.5	85.648		1361.5	79.1693		1361.5	74.2002		1361.5	71.7716
1361.98	85.39		1361.98	78.7484		1361.98	73.6354		1361.98	71.1291
1362.46	85.1316		1362.46	78.3183		1362.46	73.0531		1362.46	70.4645
1362.94	84.8705		1362.94	77.8782		1362.94	72.458		1362.94	69.7858
[truncated: 5,470 more rows]

## Sheet: Raman
	0.8			0.6			0.4			0.2
3201.35	17469.9		3201.38	11263.1		3201.38	19070.1		3201.38	28237.2
3200.22	17532.2		3200.26	11358.6		3200.26	18836.8		3200.26	28715
3199.1	17762.1		3199.13	11646.9		3199.13	18977.2		3199.13	28794
3197.97	17803.1		3198.01	11655.2		3198.01	18742.2		3198.01	28541.8
3196.84	17841.9		3196.88	11497		3196.88	18955.8		3196.88	28885.1
3195.72	17716.3		3195.76	11738.4		3195.76	19180.5		3195.76	28943.9
3194.59	17712.9		3194.63	11757.8		3194.63	18923.4		3194.63	28920.6
3193.47	18084.7		3193.5	11874.8		3193.5	19059.2		3193.5	28464.4
3192.34	17772.7		3192.38	11663.4		3192.38	19190.5		3192.38	28359.1
3191.21	17665		3191.25	11880.2		3191.25	19033.4		3191.25	28708.7
3190.09	17978.9		3190.12	11777.5		3190.12	19317.7		3190.12	28709.8
3188.96	18037.5		3189	11952.1		3189	19136.2		3189	28755.3
3187.83	18286.9		3187.87	12075.7		3187.87	19620		3187.87	28838.5
3186.7	18414.2		3186.74	12232.4		3186.74	19691.2		3186.74	28926.1
3185.58	18379.6		3185.61	12165.2		3185.61	19735.8		3185.61	28851.8
3184.45	18482.4		3184.49	12485.9		3184.49	19547.7		3184.49	29220.8
3183.32	18463.4		3183.36	12392.1		3183.36	19915.8		3183.36	29022.4
3182.19	18663.7		3182.23	12499.9		3182.23	19636.9		3182.23	29240.6
3181.06	18675.6		3181.1	12652		3181.1	19858.7		3181.1	29421.1
3179.93	18935.5		3179.97	12841.6		3179.97	19980.7		3179.97	29430.9
3178.81	19153.3		3178.84	12827.5		3178.84	20036.3		3178.84	29051
3177.68	19213.8		3177.71	12990.5		3177.71	19815.1		3177.71	29616.6
3176.55	19285.4		3176.58	13215.4		3176.58	20477.1		3176.58	29579.9
3175.42	19635.8		3175.45	13296.4		3175.45	20554.7		3175.45	29826.5
3174.29	19620.9		3174.32	13611.9		3174.32	20722.9		3174.32	29714.6
3173.16	19946.8		3173.19	13723.7		3173.19	20973		3173.19	30180.1
3172.03	19954		3172.06	13859.8		3172.06	20643.4		3172.06	30258.3
3170.9	20067.3		3170.93	13701.8		3170.93	20647.9		3170.93	30155.2
3169.76	20182.9		3169.8	13968.3		3169.8	21207.3		3169.8	30162.7
3168.63	20185.6		3168.67	13823.6		3168.67	21251.5		3168.67	30444.2
3167.5	20093.3		3167.54	14105.4		3167.54	21377.4		3167.54	30654.9
3166.37	20476.1		3166.41	13786.2		3166.41	21149.7		3166.41	30620.3
3165.24	20514.2		3165.28	13961.9		3165.28	21452.4		3165.28	30930.3
3164.11	20353.4		3164.15	14146.3		3164.15	21458.9		3164.15	30900.1
3162.98	20130.9		3163.01	14151.9		3163.01	21399.2		3163.01	30748.4
3161.84	20272.7		3161.88	13907.9		3161.88	21562.5		3161.88	30927.9
3160.71	19937.7		3160.75	13807.5		3160.75	21224.6		3160.75	30741
3159.58	20017.7		3159.62	13804.3		3159.62	21533.5		3159.62	30655.6
3158.45	19947.7		3158.48	13635.6		3158.48	21314.9		3158.48	30718.1
3157.31	20012.2		3157.35	13484.6		3157.35	21363.4		3157.35	30714.4
3156.18	20052.5		3156.22	13646.8		3156.22	21211.1		3156.22	30867.3
3155.04	19814.9		3155.08	13599.5		3155.08	21155.9		3155.08	30868
3153.91	19808.8		3153.95	13289.8		3153.95	20986.1		3153.95	30390.2
3152.78	19692.6		3152.82	13381.5		3152.82	20988.3		3152.82	30752.5
3151.64	19508.1		3151.68	13261.5		3151.68	20895.7		3151.68	30557
3150.51	19674		3150.55	13406		3150.55	21173.4		3150.55	30650.3
3149.37	19749.5		3149.41	13085.6		3149.41	20723.8		3149.41	30404.2
3148.24	19388.9		3148.28	13126.5		3148.28	20754.7		3148.28	30442.4
3147.1	19473.2		3147.14	13321.7		3147.14	20765.7		3147.14	30385.9
3145.97	19159		3146.01	13041.1		3146.01	20944.1		3146.01	30085
3144.83	19294		3144.87	12738.6		3144.87	20547.8		3144.87	30446.8
3143.7	19525.8		3143.73	12905		3143.73	20627.1		3143.73	30430
3142.56	18938.9		3142.6	13047.2		3142.6	20680		3142.6	30175.4
3141.42	19403.9		3141.46	12984.7		3141.46	20570		3141.46	30235.6
3140.29	18874.4		3140.33	12931		3140.33	20416.1		3140.33	30346.4
3139.15	18989.5		3139.19	12767.4		3139.19	20754.8		3139.19	30193.2
3138.01	18763.7		3138.05	12621.4		3138.05	20528.4		3138.05	29998.2
3136.88	19002		3136.92	12880		3136.92	20770.3		3136.92	30405.8
3135.74	19154.4		3135.78	12762.7		3135.78	20328.4		3135.78	29830.6
3134.6	19214.4		3134.64	12502.5		3134.64	20559.3		3134.64	30104
3133.46	18938.2		3133.5	12640.1		3133.5	20284.7		3133.5	30197
3132.33	19270.7		3132.36	12753.6		3132.36	20460.5		3132.36	29993.5
3131.19	18955.1		3131.23	12642.9		3131.23	20425.4		3131.23	29910.8
3130.05	19204		3130.09	12510.3		3130.09	20484.8		3130.09	30113.7
3128.91	18978.5		3128.95	12799.3		3128.95	20397		3128.95	29859.8
3127.77	19034.1		3127.81	12849		3127.81	20539.8		3127.81	30058.1
3126.63	19201.6		3126.67	12813		3126.67	20441		3126.67	29659.5
3125.49	18996.1		3125.53	12891.1		3125.53	20412.6		3125.53	29884.2
3124.35	19130.6		3124.39	12982.4		3124.39	20722		3124.39	29858.7
3123.21	19282.6		3123.25	12885		3123.25	20662.8		3123.25	30166.6
3122.07	19079.4		3122.11	12881.9		3122.11	20329.4		3122.11	30202.4
3120.93	19233.5		3120.97	12778		3120.97	20673.7		3120.97	30111.1
3119.79	19381.1		3119.83	12836.3		3119.83	20623.3		3119.83	30249.9
3118.65	19640.4		3118.69	13140.1		3118.69	20873.2		3118.69	29862.7
3117.51	19329.8		3117.55	12839		3117.55	20945.5		3117.55	30179.1
3116.37	19104.8		3116.41	12995.9		3116.41	20676		3116.41	30256.5
3115.23	19287.3		3115.27	13133		3115.27	20884.1		3115.27	29950.6
3114.09	19443.4		3114.13	13171.5		3114.13	20739.5		3114.13	30304
3112.95	19034.6		3112.99	13045.7		3112.99	20873		3112.99	29928.1
3111.8	19365.9		3111.84	13121.4		3111.84	20890.5		3111.84	30237.5
3110.66	19423.4		3110.7	12906		3110.7	20781		3110.7	30262.3
3109.52	19246.8		3109.56	13016.7		3109.56	20765.7		3109.56	30409.7
3108.38	19676.3		3108.42	12998.3		3108.42	21021.6		3108.42	30456.3
3107.23	19609		3107.27	13071.8		3107.27	21356.3		3107.27	30422
3106.09	19336.2		3106.13	12874		3106.13	21078.4		3106.13	30376.7
3104.95	19400.3		3104.99	12925.6		3104.99	21178.9		3104.99	30473.6
3103.8	19499.3		3103.84	13034		3103.84	21242.2		3103.84	30441.5
3102.66	19565.4		3102.7	12991.6		3102.7	21274.8		3102.7	30558
3101.52	19627.2		3101.56	13084.7		3101.56	21224.4		3101.56	30619.9
3100.37	19669.3		3100.41	13110		3100.41	21182.8		3100.41	30482.9
3099.23	19401.2		3099.27	13104.7		3099.27	21202.3		3099.27	30653.9
3098.08	19194.3		3098.12	13178		3098.12	21084.3		3098.12	30606.5
3096.94	19422.1		3096.98	13089.7		3096.98	21553.7		3096.98	30655.2
3095.79	19577.7		3095.83	13117.2		3095.83	21193.3		3095.83	30489.9
3094.65	19403.6		3094.69	13162.1		3094.69	20981.4		3094.69	30894.3
3093.5	19314.8		3093.54	12997.4		3093.54	21105.7		3093.54	30585
3092.36	19378.7		3092.4	12867.8		3092.4	21282.4		3092.4	30707.8
3091.21	19571.3		3091.25	13397		3091.25	21075		3091.25	30538.3
3090.07	19493.3		3090.1	12942.4		3090.1	21155.6		3090.1	30392.8
3088.92	19402.3		3088.96	13013.4		3088.96	21037.7		3088.96	30652.9
3087.77	19322.3		3087.81	12787.9		3087.81	20963.5		3087.81	30760.4
3086.63	19414.4		3086.66	13005		3086.66	21229.3		3086.66	30880.9
3085.48	19445.6		3085.52	12908.2		3085.52	21087.5		3085.52	30724.5
3084.33	19367.7		3084.37	12905.1		3084.37	21209.4		3084.37	30703.3
3083.18	19350.9		3083.22	13032.8		3083.22	21329.1		3083.22	30479.5
3082.04	19571.5		3082.07	12888.1		3082.07	21355.1		3082.07	30772
3080.89	19384.8		3080.93	12734.7		3080.93	21185.1		3080.93	30661.5
3079.74	19624.9		3079.78	12936.4		3079.78	21206.7		3079.78	30895.1
3078.59	19224.9		3078.63	12926.8		3078.63	21047.7		3078.63	30499.4
3077.44	19299.5		3077.48	12906.3		3077.48	21287		3077.48	30624.1
3076.29	19343.7		3076.33	12992.4		3076.33	21110.5		3076.33	30620.4
3075.14	19455.2		3075.18	12895.8		3075.18	21201.8		3075.18	30601.4
3074	19279.6		3074.03	12862.2		3074.03	21325.6		3074.03	30704.2
3072.85	19341.1		3072.88	12952.7		3072.88	21066.7		3072.88	30524.3
3071.7	19378.7		3071.74	12945.2		3071.74	21090.5		3071.74	30264
3070.55	19298.8		3070.59	12959.5		3070.59	21223		3070.59	30482
3069.4	19199.5		3069.43	12797.8		3069.43	21288		3069.43	30421.8
3068.25	19284.8		3068.28	12809.9		3068.28	21503		3068.28	30668
3067.1	19344.1		3067.13	12948.1		3067.13	21137.8		3067.13	30338.3
3065.94	19453.3		3065.98	12968.9		3065.98	21070.3		3065.98	30406.3
3064.79	19456.1		3064.83	13011.4		3064.83	20887.7		3064.83	30532.9
3063.64	19230.8		3063.68	12838.9		3063.68	20892		3063.68	30494.4
3062.49	19340		3062.53	12981.3		3062.53	21115.5		3062.53	30668.7
3061.34	19440.4		3061.38	13030.3		3061.38	21145.7		3061.38	30302.4
3060.19	19304.3		3060.23	12914.4		3060.23	21241.1		3060.23	30665.5
3059.03	19413.4		3059.07	13076.2		3059.07	21178		3059.07	30420.8
3057.88	19290.3		3057.92	12632.7		3057.92	21045.5		3057.92	30707.8
3056.73	19323.4		3056.77	12963.7		3056.77	21101.8		3056.77	30291.9
3055.58	19287.1		3055.62	12754.6		3055.62	21090.8		3055.62	30568
3054.42	19775.6		3054.46	12948.8		3054.46	21092.8		3054.46	30386.4
3053.27	19405.4		3053.31	13186.3		3053.31	21402.6		3053.31	30384.8
3052.12	19676.9		3052.16	13129		3052.16	21350.4		3052.16	30435.3
3050.96	19586.4		3051	13232		3051	21484.6		3051	30585.4
3049.81	19578.2		3049.85	13155.2		3049.85	21324		3049.85	30705.1
3048.66	19431.5		3048.69	13119.6		3048.69	21579.4		3048.69	30833.5
3047.5	19665.9		3047.54	13307.1		3047.54	21538		3047.54	30671.6
3046.35	19755.2		3046.38	13254.1		3046.38	21433.9		3046.38	30384.1
3045.19	19788.2		3045.23	13370		3045.23	21554.9		3045.23	30744.1
3044.04	19801.6		3044.07	13431.8		3044.07	21617.4		3044.07	30939.4
3042.88	19923.3		3042.92	13584.4		3042.92	21610.7		3042.92	30816.5
3041.73	19618.7		3041.76	13388.6		3041.76	21744.5		3041.76	30847.3
3040.57	20090.8		3040.61	13552		3040.61	21735.6		3040.61	31072.8
3039.41	19916		3039.45	13801.8		3039.45	21845.6		3039.45	30973.8
3038.26	20160.8		3038.3	13772.6		3038.3	21730.7		3038.3	31104
3037.1	19996.9		3037.14	13765		3037.14	21959.6		3037.14	31223.3
3035.94	20122.7		3035.98	13770.4		3035.98	22032.7		3035.98	31150.3
3034.79	20341.4		3034.83	13723.9		3034.83	22239.8		3034.83	31273.9
3033.63	20300.7		3033.67	13800.6		3033.67	22092.5		3033.67	31118.7
3032.47	20316.2		3032.51	13918.3		3032.51	21716.3		3032.51	31369.7
3031.32	20513.1		3031.35	13936.6		3031.35	22361.8		3031.35	30987.8
3030.16	20412		3030.2	14067.2		3030.2	22262		3030.2	31556.2
3029	20317.3		3029.04	13835.1		3029.04	22274.6		3029.04	31474.5
3027.84	20589.7		3027.88	13907.3		3027.88	22418.8		3027.88	31710.1
3026.68	20700.1		3026.72	14050.8		3026.72	22351.5		3026.72	31557.2
3025.52	20825.5		3025.56	14230.9		3025.56	22720		3025.56	31492.8
3024.37	20830.1		3024.4	14281.5		3024.4	22514.6		3024.4	31644.2
3023.21	20601.7		3023.25	14260.8		3023.25	22647.9		3023.25	31696.3
3022.05	20891		3022.09	14626.2		3022.09	22666.8		3022.09	31838.9
3020.89	20807.2		3020.93	14439.5		3020.93	22856		3020.93	31923.3
3019.73	20822.5		3019.77	14526.7		3019.77	22941.7		3019.77	32024.8
3018.57	21023.2		3018.61	14387.5		3018.61	22758		3018.61	32139.3
3017.41	21019.1		3017.45	14599.6		3017.45	23085		3017.45	32055.5
3016.25	21047.3		3016.29	14654.3		3016.29	23004.7		3016.29	31853.2
3015.09	21172.5		3015.12	14814.6		3015.12	22980.5		3015.12	32157.2
3013.92	21161.9		3013.96	14712.1		3013.96	23337.4		3013.96	32351.2
3012.76	21287		3012.8	14816.3		3012.8	23082.7		3012.8	32396.6
3011.6	21560.5		3011.64	14965.6		3011.64	23316.8		3011.64	32575.4
3010.44	21896.4		3010.48	15276.4		3010.48	23494.8		3010.48	32504.5
3009.28	21775.9		3009.32	15176		3009.32	23631.9		3009.32	32584.2
3008.12	21580.2		3008.16	15129.4		3008.16	23302		3008.16	32775.8
3006.95	21834.1		3006.99	15650.7		3006.99	23673.5		3006.99	32685.5
3005.79	21847.1		3005.83	15662.1		3005.83	23750.2		3005.83	33010.4
3004.63	22219.1		3004.67	15720.9		3004.67	23882.8		3004.67	32788.9
3003.47	22111.6		3003.51	15897.8		3003.51	23927.2		3003.51	33145.8
3002.3	22191.1		3002.34	15870.5		3002.34	24066.2		3002.34	33255.5
3001.14	22399.5		3001.18	15916.2		3001.18	23998.8		3001.18	33148
2999.98	22395.1		3000.02	16024.3		3000.02	23957.2		3000.02	33556.2
2998.81	22362.8		2998.85	16076.4		2998.85	24452.6		2998.85	33556.1
2997.65	22682.8		2997.69	16218.7		2997.69	24690.2		2997.69	33635.5
2996.48	22710.6		2996.52	16384.6		2996.52	24485.3		2996.52	33523.7
2995.32	22633.2		2995.36	16125.4		2995.36	24284.8		2995.36	33521.5
2994.15	22487.1		2994.19	16417.8		2994.19	24715.4		2994.19	33772.5
2992.99	22836.8		2993.03	16476.3		2993.03	24845.3		2993.03	34029.9
2991.82	23199.2		2991.86	16689.2		2991.86	24423.9		2991.86	33746.5
2990.66	23179.7		2990.7	16606		2990.7	24686.9		2990.7	34250.4
2989.49	23258.8		2989.53	16681.5		2989.53	25196.4		2989.53	33761.2
2988.33	23273.6		2988.37	17153.7		2988.37	25081.7		2988.37	34121.3
2987.16	23601.3		2987.2	17329.9		2987.2	25241.5		2987.2	34455.5
2985.99	23877.5		2986.03	17626		2986.03	25739.9		2986.03	34538.8
2984.83	24022.9		2984.87	17733.4		2984.87	25790.2		2984.87	34909.2
2983.66	24442.4		2983.7	17952.2		2983.7	26052.6		2983.7	35009.6
2982.49	24720.4		2982.53	18449.4		2982.53	26374.9		2982.53	34902.1
2981.33	25073.3		2981.37	18837.1		2981.37	26922		2981.37	35544.2
2980.16	25783.6		2980.2	19162.6		2980.2	27248.2		2980.2	35802.8
2978.99	25930.6		2979.03	19800.6		2979.03	27664.3		2979.03	36393.1
2977.82	26704.6		2977.86	20528.2		2977.86	28300.6		2977.86	36587.2
2976.66	27245.1		2976.69	21178.4		2976.69	28555.8		2976.69	37476.8
2975.49	28114.9		2975.53	21708.6		2975.53	29245.2		2975.53	37743.3
2974.32	28533		2974.36	22762.7		2974.36	29855.2		2974.36	38330.7
2973.15	29526.3		2973.19	23136.3		2973.19	30321.7		2973.19	38490
2971.98	30061.5		2972.02	23744.9		2972.02	31311.9		2972.02	39575.3
2970.81	30491.8		2970.85	24586.3		2970.85	31790.7		2970.85	40386.4
2969.64	31189.1		2969.68	25324.8		2969.68	32463.9		2969.68	40485.4
2968.47	31725.9		2968.51	25453.9		2968.51	33143.2		2968.51	41546
2967.3	32407.7		2967.34	26025.3		2967.34	33723.9		2967.34	41961
2966.13	32493.2		2966.17	26461.8		2966.17	33849.4		2966.17	42495.4
2964.96	32322.4		2965	26761.5		2965	34449		2965	42841.7
2963.79	32873.5		2963.83	26537.9		2963.83	34236.9		2963.83	42773.6
2962.62	32412.3		2962.66	26329.3		2962.66	34603.4		2962.66	43141
2961.45	32049.5		2961.49	26039.7		2961.49	34468.2		2961.49	43006.6
2960.28	31620.7		2960.32	25754.4		2960.32	34111.1		2960.32	43506.2
2959.1	31475.8		2959.14	25462.9		2959.14	33722.1		2959.14	43009
2957.93	31601.9		2957.97	24691.4		2957.97	33649		2957.97	42844.9
2956.76	30919.6		2956.8	24641.2		2956.8	33345.5		2956.8	42604
2955.59	30612.9		2955.63	23897.9		2955.63	32939.8		2955.63	42216.1
2954.42	30048.3		2954.46	23871.4		2954.46	32453.3		2954.46	41819.8
2953.24	29579.8		2953.28	23704.1		2953.28	32502		2953.28	41453.5
2952.07	30083.4		2952.11	23426.1		2952.11	31832.4		2952.11	41449.7
2950.9	29800.5		2950.94	23625.5		2950.94	31928.1		2950.94	41354.2
2949.72	29977.9		2949.76	23488.2		2949.76	32106.8		2949.76	41418.6
2948.55	30240.4		2948.59	23830.2		2948.59	31916.9		2948.59	41610.7
2947.38	30366.6		2947.42	24270.1		2947.42	32623.7		2947.42	41270.3
2946.2	30614		2946.24	24290.3		2946.24	32719.2		2946.24	41690.3
2945.03	30622.9		2945.07	24529.8		2945.07	32669.8		2945.07	42116.4
2943.85	31217.2		2943.89	24996.9		2943.89	33220.7		2943.89	42195.4
2942.68	31640.9		2942.72	25234		2942.72	33379.8		2942.72	42351
2941.5	31711.3		2941.54	25443.4		2941.54	33513.3		2941.54	42740.6
2940.33	31830.6		2940.37	25850.5		2940.37	33972.2		2940.37	42989.6
2939.15	32132.8		2939.19	25902.3		2939.19	34160.8		2939.19	42991.9
2937.98	32388		2938.02	26194.3		2938.02	33964.5		2938.02	43423.6
2936.8	32566.6		2936.84	26226.9		2936.84	34291.2		2936.84	43310.9
2935.62	32666.5		2935.66	26943.8		2935.66	34734.7		2935.66	43253.6
2934.45	33093.7		2934.49	26937.9		2934.49	35061.2		2934.49	43430
2933.27	33127.6		2933.31	26772.7		2933.31	34758.6		2933.31	43366.3
2932.09	33104.1		2932.13	27077.1		2932.13	35206		2932.13	43946.2
2930.92	33193.2		2930.96	27326		2930.96	35245.4		2930.96	43589.3
2929.74	33632.6		2929.78	27075.9		2929.78	35467.5		2929.78	44419.5
2928.56	34088.8		2928.6	27301.4		2928.6	35661.8		2928.6	44992.5
2927.38	33876.3		2927.42	27475.9		2927.42	36055.6		2927.42	44642
2926.21	33780.5		2926.25	27688.5		2926.25	35827.5		2926.25	45384.5
2925.03	33765.4		2925.07	27489.4		2925.07	36129.8		2925.07	45322.5
2923.85	33550.9		2923.89	27220.4		2923.89	36171.2		2923.89	45536.4
2922.67	33323.8		2922.71	26866.7		2922.71	36231.6		2922.71	45633.5
2921.49	33120		2921.53	26676.4		2921.53	35935.7		2921.53	45762.4
2920.31	32666.2		2920.35	26242.3		2920.35	35769.3		2920.35	45365.5
2919.13	32526.3		2919.17	26122.1		2919.17	35783.1		2919.17	45386.3
2917.95	32036.7		2917.99	25645.9		2917.99	35383.6		2917.99	45131.6
2916.77	31733.8		2916.81	25805.6		2916.81	34763.9		2916.81	44927.8
2915.59	31289.1		2915.63	25064.9		2915.63	34625.4		2915.63	44344.9
2914.41	31094.5		2914.45	24936.5		2914.45	33997.6		2914.45	43760.1
2913.23	30683.9		2913.27	24475.8		2913.27	33565		2913.27	43215.8
2912.05	30176.1		2912.09	23898.7		2912.09	33079.5		2912.09	42894
2910.87	29840		2910.91	23279.6		2910.91	32397.4		2910.91	42248.5
2909.69	29410.9		2909.73	23081.9		2909.73	32377.9		2909.73	41780.9
2908.51	28842.3		2908.55	22805.9		2908.55	31884.5		2908.55	41144.3
2907.33	28517.2		2907.37	22329.1		2907.37	30784.2		2907.37	40543.9
2906.14	28061.1		2906.18	21700.2		2906.18	30551.4		2906.18	40163.7
2904.96	27391.6		2905	21479.6		2905	30213.1		2905	39502.4
2903.78	27039.5		2903.82	20916.7		2903.82	29496.3		2903.82	38794.8
2902.6	26915.8		2902.64	20520.9		2902.64	28989.2		2902.64	38398.3
2901.41	26284.9		2901.45	19987.9		2901.45	28389.2		2901.45	37539
2900.23	26019.9		2900.27	19472.1		2900.27	28296.6		2900.27	37320.4
2899.05	25647.2		2899.09	19490.9		2899.09	27889.3		2899.09	36803.9
2897.86	25365.4		2897.9	18831.7		2897.9	27875		2897.9	36526.3
2896.68	25324.6		2896.72	18812.7		2896.72	27149		2896.72	36485.4
2895.5	24918.4		2895.54	18472.7		2895.54	27128.5		2895.54	36144.6
2894.31	24535.7		2894.35	18514.9		2894.35	26814.6		2894.35	36105.9
2893.13	24594.2		2893.17	18369.3		2893.17	26722.4		2893.17	35588
2891.94	24585.1		2891.98	18350.3		2891.98	26807.5		2891.98	35570.5
2890.76	24751.2		2890.8	18268.1		2890.8	26335.6		2890.8	35728.1
2889.57	24427.9		2889.61	18236.5		2889.61	26355.4		2889.61	35421.5
2888.39	24433.6		2888.43	18129		2888.43	26611.3		2888.43	35193.2
2887.2	24886.3		2887.24	18272.4		2887.24	26759.6		2887.24	35327.5
2886.01	25138.6		2886.05	18877.5		2886.05	26878.3		2886.05	35691.6
2884.83	25546.8		2884.87	18911.1		2884.87	27119.3		2884.87	35817.4
2883.64	25415.4		2883.68	19328.3		2883.68	27261.1		2883.68	36037.9
2882.46	25884.4		2882.5	19604.1		2882.5	27853.7		2882.5	36705
2881.27	26269		2881.31	20109.4		2881.31	28073.2		2881.31	36744.2
2880.08	26600.8		2880.12	20311.2		2880.12	28284.2		2880.12	37373
2878.89	26743		2878.93	20822.5		2878.93	28960.5		2878.93	37889.9
2877.71	27005.1		2877.75	20678.9		2877.75	28901.7		2877.75	38154.1
2876.52	27010.3		2876.56	21065.8		2876.56	29247.2		2876.56	37696.1
2875.33	27320.7		2875.37	20558.1		2875.37	29114.8		2875.37	38014.9
2874.14	27176.4		2874.18	20610.3		2874.18	28788.9		2874.18	38083.2
2872.95	26809.3		2872.99	20618.3		2872.99	29127.8		2872.99	37573
2871.77	26393.9		2871.81	20247.7		2871.81	28722.1		2871.81	37683.4
2870.58	26306.7		2870.62	20070.7		2870.62	28327.1		2870.62	37432
2869.39	25967.3		2869.43	19483.8		2869.43	28321.1		2869.43	36958
2868.2	25504		2868.24	19357.5		2868.24	27959.9		2868.24	36856.1
2867.01	25116.5		2867.05	18596.6		2867.05	27327.8		2867.05	36271
2865.82	24802.7		2865.86	18346.5		2865.86	27063.6		2865.86	35841.6
2864.63	24503.8		2864.67	17911.7		2864.67	26654.6		2864.67	35156
2863.44	23927.7		2863.48	17729.1		2863.48	25947.5		2863.48	35046.2
2862.25	23410.6		2862.29	17027.9		2862.29	25723.6		2862.29	34407.3
2861.06	23078.5		2861.1	16457.1		2861.1	25124		2861.1	33928.1
2859.87	22408.6		2859.91	16224.5		2859.91	24516.3		2859.91	33440.8
2858.67	22129.3		2858.71	15811.5		2858.71	24122.8		2858.71	32991.4
2857.48	21894.1		2857.52	15442.7		2857.52	24002.3		2857.52	32502.4
2856.29	21443		2856.33	15090.8		2856.33	23949		2856.33	32070.1
2855.1	21096.9		2855.14	14686.7		2855.14	23331.4		2855.14	32055.4
2853.91	21118		2853.95	14676.9		2853.95	22936.4		2853.95	31642.3
2852.71	20935.6		2852.75	14646.2		2852.75	23072		2852.75	31390.8
2851.52	20782.7		2851.56	14535.8		2851.56	22551.4		2851.56	31273.6
2850.33	20728.3		2850.37	14079.7		2850.37	22552.9		2850.37	31053.6
2849.14	20518.9		2849.18	14283.8		2849.18	22346.9		2849.18	31037.1
2847.94	20447.8		2847.98	13859.3		2847.98	22293.9		2847.98	30771.2
2846.75	20404		2846.79	13985.9		2846.79	22138.3		2846.79	31158.9
2845.55	20265.9		2845.59	13827.6		2845.59	21882.3		2845.59	30562.2
2844.36	20393.8		2844.4	13928.9		2844.4	22082.8		2844.4	30158.4
2843.17	20304		2843.21	13917.2		2843.21	22048.7		2843.21	30476.9
2841.97	20132.6		2842.01	14003.9		2842.01	22088		2842.01	30550.5
2840.78	20459.2		2840.82	13854.1		2840.82	21779.8		2840.82	30661.6
2839.58	20250.2		2839.62	13865.4		2839.62	22122.4		2839.62	30482
2838.39	20536.9		2838.43	13943.6		2838.43	22322.6		2838.43	30785.5
2837.19	20256.8		2837.23	13670.5		2837.23	22094.1		2837.23	30449
2835.99	20154.6		2836.03	13782.2		2836.03	22129.1		2836.03	30286.2
2834.8	20449.5		2834.84	13931.5		2834.84	21854.7		2834.84	30159
2833.6	20244.9		2833.64	13756.8		2833.64	22088.2		2833.64	30362.1
2832.41	20100.9		2832.45	13701.3		2832.45	21763.8		2832.45	30155.5
2831.21	19990.4		2831.25	13675		2831.25	21924.1		2831.25	30074.4
2830.01	19788		2830.05	13529.7		2830.05	21574.8		2830.05	30103.9
2828.82	19861.4		2828.86	13497.2		2828.86	21668.3		2828.86	30258.8
2827.62	19439.9		2827.66	13249.7		2827.66	21484.1		2827.66	29697.5
2826.42	19680.3		2826.46	13271.5		2826.46	21441.9		2826.46	29485
2825.22	19388.4		2825.26	13122.2		2825.26	21245.2		2825.26	29431.2
2824.02	19472.2		2824.06	13037.7		2824.06	21190.6		2824.06	29362.8
2822.83	19232.7		2822.87	13038.7		2822.87	21010.8		2822.87	29152.5
2821.63	19335.2		2821.67	12816.5		2821.67	20939.5		2821.67	29303.2
2820.43	18976.9		2820.47	12761.3		2820.47	20949.6		2820.47	28947.1
2819.23	18885.6		2819.27	12818.6		2819.27	20492.6		2819.27	29216.6
2818.03	18975.7		2818.07	12721.7		2818.07	20773.7		2818.07	28612.6
2816.83	18826.1		2816.87	12579		2816.87	20575.4		2816.87	29294.7
2815.63	18964		2815.67	12775.9		2815.67	20462.6		2815.67	28874.3
2814.43	18924.9		2814.47	12464.5		2814.47	20464.4		2814.47	28985.2
2813.23	18710.8		2813.27	12576		2813.27	20812		2813.27	28937.9
2812.03	18840.4		2812.07	12506.3		2812.07	20359.8		2812.07	28607.3
2810.83	18772.1		2810.87	12538.6		2810.87	20619.8		2810.87	28859.8
2809.63	18812.1		2809.67	12444		2809.67	20690.3		2809.67	28687.6
2808.43	18827.1		2808.47	12443		2808.47	20323.7		2808.47	28896.3
2807.23	18796.4		2807.27	12421.2		2807.27	20621		2807.27	28722
2806.02	18697		2806.06	12534.7		2806.06	20500		2806.06	28624.8
2804.82	18572.6		2804.86	12319.4		2804.86	20545.5		2804.86	28700.3
2803.62	18849.7		2803.66	12268.6		2803.66	20289.4		2803.66	28378.5
2802.42	18742		2802.46	12352.9		2802.46	20376.5		2802.46	28535.1
2801.21	18746.6		2801.26	12478.8		2801.26	20409.5		2801.26	28496.2
2800.01	18738.8		2800.05	12332.3		2800.05	20259.6		2800.05	28719.2
2798.81	18606.2		2798.85	12375		2798.85	20292.6		2798.85	28536.9
2797.61	18675.3		2797.65	12488.3		2797.65	20290.3		2797.65	28830.4
2796.4	18808.7		2796.44	12331.5		2796.44	20634.8		2796.44	28305.5
2795.2	18734.4		2795.24	12457.3		2795.24	20121.5		2795.24	28385
2793.99	18622.7		2794.03	12520.6		2794.03	20129.6		2794.03	28454.2
2792.79	18575.4		2792.83	12378.5		2792.83	20071.3		2792.83	28581.4
2791.59	18607		2791.63	12410.7		2791.63	20048.2		2791.63	28345.4
2790.38	18615.8		2790.42	12550.9		2790.42	20373.8		2790.42	28512
2789.18	18670.2		2789.22	12359		2789.22	20066.5		2789.22	28354.9
2787.97	18575.3		2788.01	12082.2		2788.01	20394		2788.01	28368
2786.76	18565.4		2786.81	12265.8		2786.81	20252.7		2786.81	28254.5
2785.56	18827.1		2785.6	12254.5		2785.6	20362.4		2785.6	28412.8
2784.35	18663.8		2784.39	12351		2784.39	20785		2784.39	28485.9
2783.15	18703.6		2783.19	12350		2783.19	20345.2		2783.19	28227.4
2781.94	18735.1		2781.98	12313.9		2781.98	20438.2		2781.98	28226
2780.73	18644.4		2780.77	12677.5		2780.77	20427.6		2780.77	28603.7
2779.53	18479.1		2779.57	12558.4		2779.57	20232.6		2779.57	28457.2
2778.32	18666		2778.36	12644.4		2778.36	20354.5		2778.36	28700.1
2777.11	18660.3		2777.15	12378.4		2777.15	20271.4		2777.15	28545.3
2775.9	18679.3		2775.95	12483		2775.95	20271.1		2775.95	28523.1
2774.7	18551.5		2774.74	12440.6		2774.74	20347.4		2774.74	28424.3
2773.49	18622.3		2773.53	12228.5		2773.53	20531.3		2773.53	28582.2
2772.28	18790.3		2772.32	12643.4		2772.32	20394.5		2772.32	28620
2771.07	18753.5		2771.11	12423.1		2771.11	20472.8		2771.11	28527.4
2769.86	18576.1		2769.9	12707.6		2769.9	20336		2769.9	28329.5
2768.65	18806.1		2768.69	12617.6		2768.69	20616.9		2768.69	28613.3
2767.44	18659.7		2767.49	12604.2		2767.49	20277.5		2767.49	28442.3
2766.24	18596.1		2766.28	12570.1		2766.28	20607.9		2766.28	28602
2765.03	18799		2765.07	12651.7		2765.07	20531.1		2765.07	28383.5
2763.82	18805.6		2763.86	12733.4		2763.86	20371.7		2763.86	28689.9
2762.61	18727.6		2762.65	12554.7		2762.65	20478.8		2762.65	28684.2
2761.39	18711.5		2761.44	12700.3		2761.44	20579.7		2761.44	28738.4
2760.18	18736.7		2760.22	12678.6		2760.22	20647.5		2760.22	28524.2
2758.97	18885.7		2759.01	12489.7		2759.01	20440.7		2759.01	28613.5
2757.76	18958.3		2757.8	12808.6		2757.8	20791.3		2757.8	28944.2
2756.55	18659.5		2756.59	12694		2756.59	20452.5		2756.59	28705.3
2755.34	19062.3		2755.38	12860.1		2755.38	20650.2		2755.38	28720.3
2754.13	18726.4		2754.17	12648.6		2754.17	20761.3		2754.17	28700.1
2752.91	19038.2		2752.96	12886.8		2752.96	20888.7		2752.96	28799.6
2751.7	18869.5		2751.74	12920.8		2751.74	20793.5		2751.74	28798.1
2750.49	18737.9		2750.53	12620.8		2750.53	20803.4		2750.53	29074.8
2749.28	18895		2749.32	13011.4		2749.32	20677.3		2749.32	28844.4
2748.06	19060.2		2748.1	12983.5		2748.1	20563.6		2748.1	28805.7
2746.85	18974		2746.89	12897.9		2746.89	20781.6		2746.89	28573.3
2745.64	18883.7		2745.68	12958.6		2745.68	21141.7		2745.68	28934.3
2744.42	19038.6		2744.46	12924.5		2744.46	20793.2		2744.46	29179.9
2743.21	19397.2		2743.25	12935.8		2743.25	20794.8		2743.25	29029.9
2741.99	19158.7		2742.03	13047.9		2742.03	20950.9		2742.03	29044.8
2740.78	19163.1		2740.82	13118.8		2740.82	21012.2		2740.82	29043.1
2739.56	18984.4		2739.61	13074.5		2739.61	21207.3		2739.61	29105.3
2738.35	19062.9		2738.39	13205		2738.39	20859.1		2738.39	28992.5
2737.13	19217.5		2737.18	13002.3		2737.18	20764		2737.18	29159.6
2735.92	19158.2		2735.96	12945.6		2735.96	21154.4		2735.96	29299.8
2734.7	19201.7		2734.74	13080.2		2734.74	20931.8		2734.74	28989.7
2733.49	19298.6		2733.53	13042.1		2733.53	20892.3		2733.53	28914
2732.27	19136.5		2732.31	13092.4		2732.31	20729.5		2732.31	28891.8
2731.05	19126.6		2731.09	12928.9		2731.09	20840.1		2731.09	28982.7
2729.84	18921.4		2729.88	13083.9		2729.88	20782.1		2729.88	28868
2728.62	18874.5		2728.66	12873.2		2728.66	20800.2		2728.66	28954.8
2727.4	18854.3		2727.44	12833.1		2727.44	20947.7		2727.44	28760.1
2726.19	18795.2		2726.23	12869		2726.23	20694.6		2726.23	28766.7
2724.97	18984.4		2725.01	12771.4		2725.01	20573.1		2725.01	28941.6
2723.75	18869.8		2723.79	12946.9		2723.79	20698		2723.79	28712.2
2722.53	18720.4		2722.57	13042.2		2722.57	20685.2		2722.57	28521.8
2721.31	18798.7		2721.35	12710.7		2721.35	20652		2721.35	28561.2
2720.09	18813.4		2720.14	12639.9		2720.14	20680.3		2720.14	28588.4
2718.88	18852.8		2718.92	12788.6		2718.92	20614.3		2718.92	28396.1
2717.66	18762.9		2717.7	12715.7		2717.7	20322.7		2717.7	28798.5
2716.44	18652.6		2716.48	12722.9		2716.48	20383.9		2716.48	28419.6
2715.22	18726.8		2715.26	12586.5		2715.26	20291.3		2715.26	28676.4
2714	18766.1		2714.04	12396.9		2714.04	20588.1		2714.04	28703.5
2712.78	18764.4		2712.82	12705.3		2712.82	20186.2		2712.82	28345.3
2711.56	18324.3		2711.6	12534.2		2711.6	20362		2711.6	28333.6
2710.34	18505		2710.38	12576.2		2710.38	20290		2710.38	28309.5
2709.12	18624.2		2709.16	12720.5		2709.16	20592.7		2709.16	28336.6
2707.89	18346.2		2707.94	12580.2		2707.94	20653.8		2707.94	28503
2706.67	18592.2		2706.71	12697.9		2706.71	20602.2		2706.71	28517.8
2705.45	18776.8		2705.49	12674.3		2705.49	20309.1		2705.49	28438.4
2704.23	18576.7		2704.27	12532		2704.27	20621.8		2704.27	28263
2703.01	18642.5		2703.05	12629.2		2703.05	20322.8		2703.05	28725.8
2701.79	18413.8		2701.83	12302.9		2701.83	20404.2		2701.83	28446
2700.56	18567.6		2700.6	12410.3		2700.6	20395.7		2700.6	28199.1
2699.34	18621.2		2699.38	12677.1		2699.38	20460.7		2699.38	28557.4
2698.12	18417.2		2698.16	12518.7		2698.16	20495.1		2698.16	28294.2
2696.89	18560.6		2696.93	12536		2696.93	20513.1		2696.93	28241.5
2695.67	18614.2		2695.71	12635.1		2695.71	20102		2695.71	28313.6
2694.45	18769.8		2694.49	12654.4		2694.49	20520.5		2694.49	28426.4
2693.22	18378		2693.26	12659.5		2693.26	20317.9		2693.26	28426.9
2692	18713.3		2692.04	12868.8		2692.04	20456.4		2692.04	28029.2
2690.77	18480.9		2690.81	12702.3		2690.81	20388.6		2690.81	28450.3
2689.55	18632.4		2689.59	12691		2689.59	20425		2689.59	28644.7
2688.32	18345		2688.36	12716.4		2688.36	20200.1		2688.36	28269.6
2687.1	18294.4		2687.14	12397		2687.14	20391.6		2687.14	28590.4
2685.87	18725.3		2685.91	12663.3		2685.91	20354.5		2685.91	28068.6
2684.65	18713.4		2684.69	12364.4		2684.69	20286.8		2684.69	28452.6
2683.42	18416.1		2683.46	12467.4		2683.46	20172.3		2683.46	28632.5
2682.2	18671.3		2682.24	12709		2682.24	20447.2		2682.24	28221.1
2680.97	18533.1		2681.01	12799.6		2681.01	20247		2681.01	28109.5
2679.74	18547.7		2679.78	12584.5		2679.78	20495.3		2679.78	28727.5
2678.51	18609.2		2678.56	12701.6		2678.56	20496.9		2678.56	28412
2677.29	18483.3		2677.33	12714.8		2677.33	20217.4		2677.33	28420.6
2676.06	18534.6		2676.1	12495.8		2676.1	20500.2		2676.1	28384.4
2674.83	18638.9		2674.87	12586.3		2674.87	20402.1		2674.87	28386.9
2673.6	18802.1		2673.65	12919.2		2673.65	20660.2		2673.65	28310
2672.38	18562.2		2672.42	12840.7		2672.42	20319.8		2672.42	28485.5
2671.15	18711.2		2671.19	12591.3		2671.19	20545.4		2671.19	28545
2669.92	18595.5		2669.96	12679.7		2669.96	20382.2		2669.96	28400.9
2668.69	18697.6		2668.73	12784.4		2668.73	20320.8		2668.73	28450.2
2667.46	18510.8		2667.5	12781.3		2667.5	20446.5		2667.5	28395.7
2666.23	18621		2666.27	12747.6		2666.27	20582.3		2666.27	28420.6
2665	18601		2665.04	12819.7		2665.04	20687.6		2665.04	28223.8
2663.77	18406.2		2663.81	12651.9		2663.81	20658.7		2663.81	28429.6
2662.54	18626.1		2662.58	12640.7		2662.58	20497.7		2662.58	28501.1
2661.31	18545.2		2661.35	12718.8		2661.35	20206.7		2661.35	28623.5
2660.08	18724.3		2660.12	12752.3		2660.12	20576.1		2660.12	28341.5
2658.85	18680		2658.89	12600.8		2658.89	20214.1		2658.89	28478
2657.62	18558.5		2657.66	12620.1		2657.66	20554.9		2657.66	28474.3
2656.39	18481.7		2656.43	12838.3		2656.43	20205.2		2656.43	28381.4
2655.16	18660.7		2655.2	12770.1		2655.2	20474.8		2655.2	28625.4
2653.92	18549.4		2653.97	12673.6		2653.97	20383.1		2653.97	28435
2652.69	18397.6		2652.73	12577.2		2652.73	20413.1		2652.73	28222.4
2651.46	18684		2651.5	12756.7		2651.5	20329.5		2651.5	28638.7
2650.23	18532.2		2650.27	12832.6		2650.27	20256.1		2650.27	28444.3
2648.99	18453.5		2649.04	12778.8		2649.04	20543.7		2649.04	28357.6
2647.76	18695.1		2647.8	12512		2647.8	20411.5		2647.8	28372.2
2646.53	18616.4		2646.57	12533.3		2646.57	20398.9		2646.57	28301.6
2645.29	18379.6		2645.34	12706.5		2645.34	20439		2645.34	28369
2644.06	18416.5		2644.1	12634.5		2644.1	20280.5		2644.1	28551.7
2642.83	18518.2		2642.87	12669.8		2642.87	20413.8		2642.87	28481.2
2641.59	18518.5		2641.63	12828.7		2641.63	20443.8		2641.63	28418.8
2640.36	18790.2		2640.4	12914.7		2640.4	20423.1		2640.4	28680.4
2639.12	18571.9		2639.16	12919.6		2639.16	20513.8		2639.16	28512.7
2637.89	18720		2637.93	12878		2637.93	20286.6		2637.93	28237.8
2636.65	18643.4		2636.69	12868.7		2636.69	20563.5		2636.69	28477.1
2635.42	18742.8		2635.46	12922.2		2635.46	20352.6		2635.46	28218.5
2634.18	18482.2		2634.22	12783.5		2634.22	20105.4		2634.22	28255.3
2632.95	18743.4		2632.99	12493.1		2632.99	20594.5		2632.99	28472.1
2631.71	18612.3		2631.75	12605.3		2631.75	20638.5		2631.75	28515
2630.47	18907.8		2630.51	12891.3		2630.51	20251.8		2630.51	28669
2629.24	18479.5		2629.28	12979.1		2629.28	20372.7		2629.28	28273.2
2628	18777		2628.04	13064.8		2628.04	20281.4		2628.04	28445.4
2626.76	18522.7		2626.8	12752.4		2626.8	20717.4		2626.8	28213.4
2625.52	19046.2		2625.57	12884.7		2625.57	20660.3		2625.57	28347.1
2624.29	18697		2624.33	12752.2		2624.33	20211.4		2624.33	28371.8
2623.05	18673.1		2623.09	12965.1		2623.09	20514		2623.09	28454.9
2621.81	18750.1		2621.85	12649		2621.85	20434.7		2621.85	28499.7
2620.57	18798.9		2620.61	12698.4		2620.61	20605.9		2620.61	28437.5
2619.33	18504.5		2619.37	12810.3		2619.37	20676		2619.37	28601.3
2618.09	19053.7		2618.14	12849.5		2618.14	20286.1		2618.14	28531.1
2616.85	18819.9		2616.9	12967.3		2616.9	19956.9		2616.9	28416.4
2615.61	18765.7		2615.66	12891.5		2615.66	20599.9		2615.66	28289.7
2614.38	18745.8		2614.42	12991.2		2614.42	20569.2		2614.42	28610.7
2613.14	18699.7		2613.18	12905.3		2613.18	20699.7		2613.18	28431.6
2611.89	18831		2611.94	13099.7		2611.94	20489.6		2611.94	28325.2
2610.65	18867.6		2610.7	13114.6		2610.7	20537.5		2610.7	28400.1
2609.41	18660.3		2609.46	13091.2		2609.46	20752.6		2609.46	28547.6
2608.17	18684.8		2608.21	12777.8		2608.21	20544.6		2608.21	28477.4
2606.93	18662.9		2606.97	13187.5		2606.97	20866.4		2606.97	28433.4
2605.69	18773.9		2605.73	12950.7		2605.73	20632.2		2605.73	28683.5
2604.45	18713.8		2604.49	12814.6		2604.49	20692.1		2604.49	28609.3
2603.21	18820.8		2603.25	13047		2603.25	20693.6		2603.25	28386.1
2601.96	18939.8		2602.01	12941.1		2602.01	20516		2602.01	28459
2600.72	18855.5		2600.76	12988.2		2600.76	20656.4		2600.76	28427.1
2599.48	18638.5		2599.52	13061.5		2599.52	20503		2599.52	28511.9
2598.24	18793.6		2598.28	13120.6		2598.28	20824.3		2598.28	28626.9
2596.99	18703.4		2597.03	13077.2		2597.03	20821.7		2597.03	28237.1
2595.75	18810.2		2595.79	13041.8		2595.79	20678.4		2595.79	28430.5
2594.51	18740.1		2594.55	13052.6		2594.55	20750.3		2594.55	28772.5
2593.26	18985.6		2593.3	12971		2593.3	20556.8		2593.3	28318.6
2592.02	18907.4		2592.06	13008		2592.06	20343.3		2592.06	28399.3
2590.77	18931.8		2590.81	12938.5		2590.81	20656.3		2590.81	28455.9
2589.53	18791.4		2589.57	12786.7		2589.57	20398.6		2589.57	28647
2588.28	18761.5		2588.32	12813.7		2588.32	20621.1		2588.32	28358.2
2587.04	18850.1		2587.08	12931		2587.08	20522.2		2587.08	28483
2585.79	18661.7		2585.83	12965.9		2585.83	20545.8		2585.83	28483.3
2584.55	18858.6		2584.59	13077.1		2584.59	20605.5		2584.59	28353.2
2583.3	18742.5		2583.34	12907.3		2583.34	20625		2583.34	28544.1
2582.05	18827		2582.1	13098.7		2582.1	20620.5		2582.1	28373.9
2580.81	18714.9		2580.85	13019.3		2580.85	20716.2		2580.85	28855.6
2579.56	18897.7		2579.6	12947.9		2579.6	20434.9		2579.6	28506.9
2578.31	18879.8		2578.36	12916.6		2578.36	20556.8		2578.36	28573.4
2577.07	18986.3		2577.11	13142		2577.11	20375.8		2577.11	28882.3
2575.82	18814.1		2575.86	13060.6		2575.86	20429.5		2575.86	28762.3
2574.57	18822.4		2574.61	13211.6		2574.61	20619.3		2574.61	28670.4
2573.32	18884.7		2573.37	13036.1		2573.37	20646.8		2573.37	28414.2
2572.08	18642.6		2572.12	13054.9		2572.12	20510.1		2572.12	28436.6
2570.83	18917.2		2570.87	13065.7		2570.87	20525.6		2570.87	28703.2
2569.58	18789.3		2569.62	13302.7		2569.62	20495.1		2569.62	28687.4
2568.33	18743.5		2568.37	13257.4		2568.37	20610.7		2568.37	28325.4
2567.08	18769.7		2567.12	13096.1		2567.12	20578.1		2567.12	28607.9
2565.83	18870		2565.87	13264.9		2565.87	20801.7		2565.87	28620.1
2564.58	18750.2		2564.62	13135.6		2564.62	20715.1		2564.62	28430.4
2563.33	18844.4		2563.37	13166.4		2563.37	20632.5		2563.37	28400.6
2562.08	18878.6		2562.12	13271.1		2562.12	20891.9		2562.12	28636.9
2560.83	18762.9		2560.87	13143.9		2560.87	20619.4		2560.87	28529.2
2559.58	18897		2559.62	13110.7		2559.62	20568.9		2559.62	28465.5
2558.33	18807.3		2558.37	13153.4		2558.37	20506.4		2558.37	28431.8
2557.08	18773.6		2557.12	13441.9		2557.12	20637.8		2557.12	28262.3
2555.83	18999.5		2555.87	13280.7		2555.87	20571.3		2555.87	28456.3
2554.57	19015.7		2554.62	13133.7		2554.62	20644.7		2554.62	28436.7
2553.32	19115.7		2553.36	13280.2		2553.36	20548.3		2553.36	28482.9
2552.07	18984.1		2552.11	13165.1		2552.11	20453.9		2552.11	28722.7
2550.82	19008.2		2550.86	13249.7		2550.86	20674.9		2550.86	28261.8
2549.56	18904.6		2549.61	13068.8		2549.61	20377		2549.61	28597.4
2548.31	18695.3		2548.35	13045.7		2548.35	20697.8		2548.35	28535.8
2547.06	18841.2		2547.1	13253.9		2547.1	20657.3		2547.1	28484.2
2545.8	18917.2		2545.85	13242.6		2545.85	20652.7		2545.85	28145.4
2544.55	18897.4		2544.59	13199.5		2544.59	20654.2		2544.59	28494.7
2543.3	19140.8		2543.34	13158.4		2543.34	20817.1		2543.34	28524.8
2542.04	18927.7		2542.08	13105.3		2542.08	20680.9		2542.08	28156.3
2540.79	18945.8		2540.83	13259.5		2540.83	20516.9		2540.83	28130.7
2539.53	18977.9		2539.58	13057		2539.58	20353		2539.58	28410
2538.28	18916.3		2538.32	13173.3		2538.32	20856.5		2538.32	28649.3
2537.02	18759.1		2537.07	13397		2537.07	20571.1		2537.07	28705.3
2535.77	18930.6		2535.81	13242.4		2535.81	20610.4		2535.81	28349.1
2534.51	18875		2534.55	13149.6		2534.55	20802.9		2534.55	28423
2533.26	18901.1		2533.3	13281.7		2533.3	20565.4		2533.3	28502.9
2532	18899.3		2532.04	13007.7		2532.04	20521.1		2532.04	28238.4
2530.74	18963.1		2530.79	13237.3		2530.79	20584.2		2530.79	28429.7
2529.49	19146.3		2529.53	13520.5		2529.53	20806.4		2529.53	28342.4
2528.23	19140.4		2528.27	13167.1		2528.27	20712.4		2528.27	28563.5
2526.97	19118.7		2527.01	13185.8		2527.01	20799.3		2527.01	28358.9
2525.71	19116.8		2525.76	13224.3		2525.76	20770.8		2525.76	28709
2524.46	18850.6		2524.5	13280.6		2524.5	20539.6		2524.5	28403.1
2523.2	18954.1		2523.24	13253.5		2523.24	20793.4		2523.24	28500.7
2521.94	19363.6		2521.98	13284		2521.98	20618		2521.98	28429.4
2520.68	19006.1		2520.72	13254.9		2520.72	20694.9		2520.72	28310.5
2519.42	18908.9		2519.47	13237.7		2519.47	20595		2519.47	28185.6
2518.16	19006.4		2518.21	13363.5		2518.21	20804.9		2518.21	28430.1
2516.9	19010.5		2516.95	13318.5		2516.95	20720.9		2516.95	28480
2515.65	19056.3		2515.69	13380.7		2515.69	20676.6		2515.69	28454.4
2514.39	18969.1		2514.43	13321.9		2514.43	20551		2514.43	28047.8
2513.13	18957.3		2513.17	13392		2513.17	20850		2513.17	28466.8
2511.86	19080.5		2511.91	13343.1		2511.91	20625.2		2511.91	28548.3
2510.6	18822.8		2510.65	13389.4		2510.65	20668.3		2510.65	28219.3
2509.34	19116.4		2509.39	13269.1		2509.39	20580.4		2509.39	28439.7
2508.08	18878.6		2508.12	13222.2		2508.12	20817.7		2508.12	28241.6
2506.82	19120.6		2506.86	13268.5		2506.86	20581.2		2506.86	28113.1
2505.56	19019.7		2505.6	13405.9		2505.6	20792.7		2505.6	28408.6
2504.3	19091.1		2504.34	13216.3		2504.34	20726.7		2504.34	28414.8
2503.04	19097.2		2503.08	13211.1		2503.08	20975.6		2503.08	28379.3
2501.77	19051.7		2501.82	13334.6		2501.82	20883.9		2501.82	28264.7
2500.51	19279.5		2500.55	13339.2		2500.55	20907		2500.55	28417.4
2499.25	19073.7		2499.29	13294.3		2499.29	20860.8		2499.29	28383.9
2497.98	19218.3		2498.03	13342.5		2498.03	20788.9		2498.03	28368.3
2496.72	19236.2		2496.76	13523.3		2496.76	20667.5		2496.76	28338.9
2495.46	19198.7		2495.5	13335.9		2495.5	20550.2		2495.5	28285.7
2494.19	19179		2494.24	13370.2		2494.24	20585.2		2494.24	28345.2
2492.93	19161.3		2492.97	13220.6		2492.97	20592.5		2492.97	28305.9
2491.66	19072.4		2491.71	13519.8		2491.71	20736.2		2491.71	28365.4
2490.4	19074.5		2490.44	13301		2490.44	20480.6		2490.44	28606.8
2489.14	19021.2		2489.18	13515.1		2489.18	20901		2489.18	28363.9
2487.87	19145.9		2487.91	13460.4		2487.91	20641.5		2487.91	28215.9
2486.6	19181.5		2486.65	13287.2		2486.65	20791		2486.65	28342.6
2485.34	18995.9		2485.38	13376.7		2485.38	20681.7		2485.38	28407.9
2484.07	19055.3		2484.12	13480.1		2484.12	20728.5		2484.12	28293.6
2482.81	19100.8		2482.85	13303		2482.85	20725.9		2482.85	28473.5
2481.54	19199.6		2481.58	13258.3		2481.58	20638.4		2481.58	28446
2480.27	19278.6		2480.32	13545.1		2480.32	20588.4		2480.32	28081.1
2479.01	19124.7		2479.05	13411.5		2479.05	20724		2479.05	28328
2477.74	19111		2477.78	13366.8		2477.78	20902.8		2477.78	28332.1
2476.47	19197.9		2476.51	13322.1		2476.51	20616.2		2476.51	28229.8
2475.2	19136.8		2475.25	13519.9		2475.25	20854.2		2475.25	28291.1
2473.94	19058		2473.98	13341.1		2473.98	20814		2473.98	28216.4
2472.67	19158.7		2472.71	13402.8		2472.71	20884.3		2472.71	28017.5
2471.4	19143		2471.44	13478.4		2471.44	20641.3		2471.44	28157.7
2470.13	19257.3		2470.17	13195.2		2470.17	20622.9		2470.17	28349
2468.86	19034.8		2468.9	13424.4		2468.9	20563.2		2468.9	28217.2
2467.59	19133.3		2467.64	13283.2		2467.64	20688.6		2467.64	28331.7
2466.32	19074.3		2466.37	13506.4		2466.37	20938		2466.37	28361.4
2465.05	19029.1		2465.1	13359.3		2465.1	20961		2465.1	28162.7
2463.78	19222.1		2463.83	13533.2		2463.83	20668.9		2463.83	27885.4
2462.51	18978.1		2462.56	13423.6		2462.56	20646.6		2462.56	28350.1
2461.24	19155.3		2461.29	13585.6		2461.29	20758.2		2461.29	28019.7
2459.97	19084.6		2460.01	13438.6		2460.01	20718.1		2460.01	28352.4
2458.7	19285.3		2458.74	13338.9		2458.74	20613.2		2458.74	27975
2457.43	19194.9		2457.47	13382.8		2457.47	20872.2		2457.47	28026.3
2456.16	19255.9		2456.2	13226.1		2456.2	20814.5		2456.2	28303.8
2454.89	19442.6		2454.93	13407.6		2454.93	20843.3		2454.93	28178.2
2453.61	19018.1		2453.66	13372.8		2453.66	20781.7		2453.66	28251.1
2452.34	19155.8		2452.38	13178.9		2452.38	20621.8		2452.38	28013.5
2451.07	19189.2		2451.11	13360.3		2451.11	20833.3		2451.11	28078.6
2449.8	19436.7		2449.84	13598.6		2449.84	20532.2		2449.84	28208.4
2448.52	19181.4		2448.57	13618.8		2448.57	20663.1		2448.57	27898.3
2447.25	19373.9		2447.29	13403.4		2447.29	21057.1		2447.29	27953.5
2445.98	19097.1		2446.02	13398.1		2446.02	20754		2446.02	27896.8
2444.7	19146.3		2444.74	13632.3		2444.74	20686.6		2444.74	28326.9
2443.43	19148.3		2443.47	13630.9		2443.47	21009.7		2443.47	27993.5
2442.15	19244.4		2442.2	13464.7		2442.2	20699		2442.2	28032.9
2440.88	19268		2440.92	13630		2440.92	20623.8		2440.92	27988
2439.6	19275.9		2439.65	13387.4		2439.65	20658.5		2439.65	28037.3
2438.33	19197.5		2438.37	13399.8		2438.37	20724.5		2438.37	27998.3
2437.05	19189.7		2437.1	13290.6		2437.1	20502.3		2437.1	28229.8
2435.78	19228.9		2435.82	13561.7		2435.82	20711.3		2435.82	28277
2434.5	19238.7		2434.54	13356.5		2434.54	20806.7		2434.54	28026.3
2433.23	19211.3		2433.27	13519.7		2433.27	20543.5		2433.27	27948.2
2431.95	19244.6		2431.99	13577.1		2431.99	20611.4		2431.99	27938.6
2430.67	19252.5		2430.72	13534.6		2430.72	20559.8		2430.72	27889.9
2429.4	19301.4		2429.44	13580.2		2429.44	20512.1		2429.44	28078
2428.12	19041.1		2428.16	13453.5		2428.16	20650.5		2428.16	27982.3
2426.84	19121.4		2426.88	13499.1		2426.88	20487.4		2426.88	27998.2
2425.56	19291.7		2425.61	13720.7		2425.61	20817.4		2425.61	28274.2
2424.28	19252.5		2424.33	13484.6		2424.33	20540.9		2424.33	27988.8
2423.01	19279.9		2423.05	13903.7		2423.05	20911.8		2423.05	28280.4
2421.73	19285.8		2421.77	13450.5		2421.77	20842.6		2421.77	27836.6
2420.45	19180.2		2420.49	13488.2		2420.49	20927.9		2420.49	28249.4
2419.17	19264.3		2419.21	13506.4		2419.21	20817.7		2419.21	27887.9
2417.89	19381.6		2417.93	13606.6		2417.93	20652.9		2417.93	28011.2
2416.61	19237		2416.65	13632.6		2416.65	20716.7		2416.65	28175.5
2415.33	19121.7		2415.37	13498.3		2415.37	20653.4		2415.37	28160
2414.05	19496.7		2414.09	13588.7		2414.09	20533.6		2414.09	28263.7
2412.77	19297.5		2412.81	13770.8		2412.81	21042.6		2412.81	28039.3
2411.49	19090.6		2411.53	13630.8		2411.53	20659.2		2411.53	28072.6
2410.21	19262.4		2410.25	13670.4		2410.25	20777.6		2410.25	27955.7
2408.93	19283.8		2408.97	13647.5		2408.97	20899.8		2408.97	27809.5
2407.65	19391.1		2407.69	13488		2407.69	20797.6		2407.69	27712.2
2406.37	19342.3		2406.41	13461.3		2406.41	20761.7		2406.41	27966
2405.08	19184.3		2405.13	13569.1		2405.13	20710.3		2405.13	27948.6
2403.8	19166.8		2403.84	13688.6		2403.84	20647.2		2403.84	27976.1
2402.52	19293.5		2402.56	13605.2		2402.56	20449.6		2402.56	27989.9
2401.24	19353.9		2401.28	13625.3		2401.28	20801.7		2401.28	28081.7
2399.95	19242.8		2400	13697.9		2400	20822.5		2400	28122.7
2398.67	19359.7		2398.71	13499.7		2398.71	20973.7		2398.71	28011.8
2397.39	19114.2		2397.43	13693.1		2397.43	20690.5		2397.43	28160
2396.1	19275.9		2396.15	13715		2396.15	20828		2396.15	27903.1
2394.82	19184.3		2394.86	13485.7		2394.86	20755.2		2394.86	27878
2393.53	19289.5		2393.58	13390.9		2393.58	20783.7		2393.58	27860.6
2392.25	19166.8		2392.29	13630.8		2392.29	20800.5		2392.29	28018.4
2390.97	19277.7		2391.01	13724.8		2391.01	20613		2391.01	28133.4
2389.68	19464.5		2389.72	13501.5		2389.72	20871		2389.72	28215.2
2388.39	19215.4		2388.44	13622.7		2388.44	20992.8		2388.44	27777.7
2387.11	19232.9		2387.15	13597.9		2387.15	20756.7		2387.15	27991.8
2385.82	19291.2		2385.87	13615.9		2385.87	20824		2385.87	28087.2
2384.54	19510.9		2384.58	13544.5		2384.58	20599.7		2384.58	28176.8
2383.25	19611.9		2383.29	13597.5		2383.29	20939.1		2383.29	27970.9
2381.96	19384.4		2382.01	13907		2382.01	20845.1		2382.01	28081.8
2380.68	19376.6		2380.72	13637.4		2380.72	20869.6		2380.72	27879.8
2379.39	19295		2379.43	13558.2		2379.43	20950.4		2379.43	28134.4
2378.1	19421.1		2378.15	13642.3		2378.15	20978.7		2378.15	28091.8
2376.82	19407.5		2376.86	13617.5		2376.86	20884.8		2376.86	28288
2375.53	19547.2		2375.57	13676.3		2375.57	20686		2375.57	27890.2
2374.24	19147.3		2374.28	13603		2374.28	20856.1		2374.28	28266.8
2372.95	19483		2372.99	13774.3		2372.99	20948.4		2372.99	28224.2
2371.66	19510		2371.71	13751.4		2371.71	20868.1		2371.71	28059.4
2370.37	19502.2		2370.42	13738.3		2370.42	20758.7		2370.42	28243.8
2369.08	19383.8		2369.13	13940.5		2369.13	20721.1		2369.13	28274.9
2367.79	19472.9		2367.84	13607.5		2367.84	20914.3		2367.84	28193.5
2366.5	19443.8		2366.55	13701		2366.55	21024		2366.55	28015.3
2365.21	19447.6		2365.26	13711.2		2365.26	20920.4		2365.26	28222.7
2363.92	19242.1		2363.97	13638		2363.97	20937.1		2363.97	28067.8
2362.63	19342.8		2362.68	13898.1		2362.68	20794.9		2362.68	28149.3
2361.34	19691.4		2361.39	13733.9		2361.39	20863.8		2361.39	28137.7
2360.05	19503.4		2360.1	13935.7		2360.1	20911.5		2360.1	28039
2358.76	19491.7		2358.8	13698		2358.8	20560.3		2358.8	28091.4
2357.47	19671.6		2357.51	13717.9		2357.51	21016.3		2357.51	27919.2
2356.18	19532.1		2356.22	13449.3		2356.22	20883.9		2356.22	28035.5
2354.89	19764.2		2354.93	13879.4		2354.93	20850.2		2354.93	28180.7
2353.59	19646.1		2353.64	13655.4		2353.64	20988.7		2353.64	28362.6
2352.3	19468		2352.34	13715.9		2352.34	20699.8		2352.34	28078.3
2351.01	19551		2351.05	13695.1		2351.05	21039.3		2351.05	28200.2
2349.71	19781		2349.76	13695.5		2349.76	21096.5		2349.76	28208
2348.42	19775		2348.46	13900.9		2348.46	20796.1		2348.46	28063.1
2347.13	19498.5		2347.17	13681		2347.17	20808.8		2347.17	28212
2345.83	19596.9		2345.88	13953.9		2345.88	20924		2345.88	28113.5
2344.54	19469.3		2344.58	13703.2		2344.58	20998.5		2344.58	28103.9
2343.24	19762.8		2343.29	13819.5		2343.29	20951.3		2343.29	27945.6
2341.95	19467.2		2341.99	13711.8		2341.99	20840.4		2341.99	28092.4
2340.65	19584.8		2340.7	13693		2340.7	21111.8		2340.7	27903.3
2339.36	19517.2		2339.4	13762.9		2339.4	20983.6		2339.4	28104.2
2338.06	19648.3		2338.11	13856		2338.11	21094.7		2338.11	28025.1
2336.77	19677		2336.81	13779.2		2336.81	21049.5		2336.81	27955.7
2335.47	19659.5		2335.52	13910.8		2335.52	20736.2		2335.52	28347.4
2334.18	19663.2		2334.22	13834.1		2334.22	20415.2		2334.22	28260.6
2332.88	19344.9		2332.92	13794		2332.92	20800.2		2332.92	28013.8
2331.58	19450.9		2331.63	13405.1		2331.63	20864.9		2331.63	28187.4
2330.28	19741.8		2330.33	13675.4		2330.33	20929.6		2330.33	28137.3
2328.99	19468		2329.03	13833.9		2329.03	20913.4		2329.03	28185.5
2327.69	19623.9		2327.73	14026.9		2327.73	21109.1		2327.73	27792.5
2326.39	19716.2		2326.44	13913.7		2326.44	20732.6		2326.44	27765.7
2325.09	19531.2		2325.14	13969.9		2325.14	21076.5		2325.14	27969.9
2323.8	19448.3		2323.84	13876		2323.84	21081.5		2323.84	28229.9
2322.5	19698.4		2322.54	14053.5		2322.54	21020.9		2322.54	27954.7
2321.2	19659.7		2321.24	13759.4		2321.24	20914.2		2321.24	27771.9
2319.9	19863.5		2319.94	13931.1		2319.94	20976.9		2319.94	27951
2318.6	19644		2318.64	13877.6		2318.64	20951		2318.64	28058.8
2317.3	19618.9		2317.34	13735.6		2317.34	21052.1		2317.34	28076.1
2316	19778.3		2316.04	13914.9		2316.04	20787.8		2316.04	27816.5
2314.7	19910.8		2314.74	13788.4		2314.74	20885.1		2314.74	28005.1
2313.4	19662.6		2313.44	13827.3		2313.44	20680.5		2313.44	28203.1
2312.1	19902.6		2312.14	13870		2312.14	20812.3		2312.14	27764.9
2310.8	19940.9		2310.84	13647.5		2310.84	20696.2		2310.84	27934.1
2309.49	19708.2		2309.54	13866.9		2309.54	20799.2		2309.54	27995.6
2308.19	19790.6		2308.24	13880.8		2308.24	20719.6		2308.24	28030.2
2306.89	19617.6		2306.93	13817.8		2306.93	21004.9		2306.93	28005.3
2305.59	19843.9		2305.63	13921.9		2305.63	21000.2		2305.63	28028.4
2304.29	19859.1		2304.33	13670.8		2304.33	20713.4		2304.33	27848
2302.98	19860.8		2303.03	13772.9		2303.03	20927.5		2303.03	27844.2
2301.68	19687.9		2301.72	13873.1		2301.72	21108.9		2301.72	28118.7
2300.38	19814.3		2300.42	14046.2		2300.42	20687.9		2300.42	27671.7
2299.07	19804.5		2299.12	13866.2		2299.12	20819.5		2299.12	27936.5
2297.77	19773.6		2297.81	13924.1		2297.81	20908.8		2297.81	27827.2
2296.47	19783		2296.51	14051		2296.51	20856.1		2296.51	27846.5
2295.16	19823		2295.21	13806.1		2295.21	20878.3		2295.21	28111
2293.86	19759.6		2293.9	13810.3		2293.9	20731.8		2293.9	27844.7
2292.55	20065.9		2292.6	13919.9		2292.6	20696.5		2292.6	28009.5
2291.25	20023.5		2291.29	13958.6		2291.29	20906.4		2291.29	27804.5
2289.94	19887.2		2289.99	13675.5		2289.99	20968.8		2289.99	27984.6
2288.64	19795.1		2288.68	13859.7		2288.68	20931.5		2288.68	27925.3
2287.33	19978.7		2287.37	13894.6		2287.37	20565		2287.37	27846.8
2286.02	19974.6		2286.07	13755.2		2286.07	20730.7		2286.07	27632.5
2284.72	20077.7		2284.76	13962.3		2284.76	20995.9		2284.76	27621.1
2283.41	20006.6		2283.46	13962.6		2283.46	21085		2283.46	27607.8
2282.1	19845.6		2282.15	13955.3		2282.15	20705.3		2282.15	27904.4
2280.8	19705.8		2280.84	14020.7		2280.84	20792.5		2280.84	27843.2
2279.49	19799.3		2279.53	13946.5		2279.53	20841.3		2279.53	27654
2278.18	19894.6		2278.23	13916.3		2278.23	20882.6		2278.23	27883.4
2276.87	19823.7		2276.92	14170.8		2276.92	21005.9		2276.92	27864.4
2275.57	19896		2275.61	13987.7		2275.61	20638.1		2275.61	27831.9
2274.26	19851.8		2274.3	14169.5		2274.3	20654.5		2274.3	27679.1
2272.95	19893.6		2272.99	13845.1		2272.99	21222.9		2272.99	27568.4
2271.64	20132.1		2271.68	13920		2271.68	20943.2		2271.68	27807.2
2270.33	19858.7		2270.37	13905		2270.37	20795.3		2270.37	27996.2
2269.02	19786		2269.06	14027.6		2269.06	20870.8		2269.06	27837.8
2267.71	19988		2267.75	14142.4		2267.75	21076		2267.75	27702.3
2266.4	19886.6		2266.44	14116		2266.44	20834.7		2266.44	27752
2265.09	20002.7		2265.13	13921.7		2265.13	20852.9		2265.13	27616.6
2263.78	19815.5		2263.82	13988.8		2263.82	20751		2263.82	27980.9
2262.47	19781		2262.51	13741.3		2262.51	20824.5		2262.51	27614.8
2261.16	20003.8		2261.2	13981.9		2261.2	20854.1		2261.2	27721.6
2259.84	19906.3		2259.89	13949.8		2259.89	20920		2259.89	27685.4
2258.53	19986.1		2258.58	13986.3		2258.58	20806.6		2258.58	27736.9
2257.22	19945.8		2257.26	14028.6		2257.26	21089.7		2257.26	27651.2
2255.91	20120.8		2255.95	13836.5		2255.95	20837.3		2255.95	27647.5
2254.6	20061.4		2254.64	13705.4		2254.64	21217.4		2254.64	27796.1
2253.28	19910.7		2253.33	14132.4		2253.33	20666.1		2253.33	27818.9
2251.97	19958		2252.01	14008.9		2252.01	20695.7		2252.01	27674.2
2250.66	20052.9		2250.7	14077.8		2250.7	20864.3		2250.7	27560.1
2249.34	19711.9		2249.39	13952.5		2249.39	20570.3		2249.39	27615.3
2248.03	19789.7		2248.07	13852		2248.07	20969		2248.07	27556.4
2246.71	19981.6		2246.76	13998.8		2246.76	20878.7		2246.76	27813.3
2245.4	20087.8		2245.44	14031.4		2245.44	20915.9		2245.44	27339.7
2244.09	20015.2		2244.13	14024.1		2244.13	20778.1		2244.13	27811.4
2242.77	19750.6		2242.81	13975		2242.81	20845.6		2242.81	27742.9
2241.46	20176.2		2241.5	13914.5		2241.5	20791.5		2241.5	27543.3
2240.14	20061.8		2240.18	14163.8		2240.18	20828.7		2240.18	27585.2
2238.82	20105.2		2238.87	13934.2		2238.87	20666.3		2238.87	27910.1
2237.51	20034.6		2237.55	13890.8		2237.55	20863		2237.55	27775.2
2236.19	20045.6		2236.24	13961.4		2236.24	20875.4		2236.24	27382.1
2234.87	20233.3		2234.92	13910.5		2234.92	20694.1		2234.92	27450.5
2233.56	20064		2233.6	14020.9		2233.6	20828		2233.6	27718.3
2232.24	20268.7		2232.28	14085.7		2232.28	20688.6		2232.28	27661.3
2230.92	20332.8		2230.97	13900		2230.97	20890.8		2230.97	27513.3
2229.61	20102.9		2229.65	14147		2229.65	20867.1		2229.65	27627.2
2228.29	20189.8		2228.33	14126.4		2228.33	20725.8		2228.33	27524.8
2226.97	20164.8		2227.01	13851.7		2227.01	21070.1		2227.01	27549.5
2225.65	20211.8		2225.69	14011.3		2225.69	20720.3		2225.69	27553.3
2224.33	20211.5		2224.38	13823.9		2224.38	20927.9		2224.38	27699.3
2223.01	20180.8		2223.06	14013.8		2223.06	20724.2		2223.06	27559.1
2221.69	20136.8		2221.74	14245.3		2221.74	20958.3		2221.74	27651.9
2220.37	20227.4		2220.42	13953.8		2220.42	20586.1		2220.42	27665.2
2219.05	20185.4		2219.1	14009		2219.1	20880.7		2219.1	27725.8
2217.73	20005.1		2217.78	14039.6		2217.78	20894.9		2217.78	27650
2216.41	20332.4		2216.46	14047.4		2216.46	21011.4		2216.46	27487.2
2215.09	20120		2215.14	14218.1		2215.14	20766.3		2215.14	27754.1
2213.77	20174.5		2213.82	13921.2		2213.82	20782.4		2213.82	27487.3
2212.45	20367.1		2212.49	14002.9		2212.49	20974.5		2212.49	27644.3
2211.13	20111.3		2211.17	14145		2211.17	20890.3		2211.17	27527
2209.81	20194.2		2209.85	14007.2		2209.85	21203.4		2209.85	27372
2208.48	19944.2		2208.53	14092.6		2208.53	21030.3		2208.53	27653.8
2207.16	20191.6		2207.21	14117.5		2207.21	20917.8		2207.21	27729.4
2205.84	20217.7		2205.88	14108.3		2205.88	20858.3		2205.88	27610.3
2204.52	20268.3		2204.56	13970.6		2204.56	20874.4		2204.56	27413.7
2203.19	20154.6		2203.24	13832.9		2203.24	20881		2203.24	27564.9
2201.87	20112.6		2201.91	14292.3		2201.91	20738.4		2201.91	27816.1
2200.55	20289.8		2200.59	14113.1		2200.59	20847		2200.59	27608.3
2199.22	20312.1		2199.27	14120.9		2199.27	20995.3		2199.27	27512
2197.9	20294.7		2197.94	14283.5		2197.94	20830.1		2197.94	27538.4
2196.57	20318.8		2196.62	13940.2		2196.62	20725.3		2196.62	27615.8
2195.25	20335.4		2195.29	14166.9		2195.29	20673.5		2195.29	27598.8
2193.92	20418		2193.97	14291.7		2193.97	20836.7		2193.97	27570.5
2192.6	20027.1		2192.64	14290		2192.64	21098		2192.64	27700.6
2191.27	20436		2191.32	14086.6		2191.32	21048		2191.32	27823.2
2189.95	20539.2		2189.99	14186.7		2189.99	21133.8		2189.99	27628.9
2188.62	20114.6		2188.67	14121		2188.67	20851.9		2188.67	27344.2
2187.29	20449.7		2187.34	13964.8		2187.34	20971.6		2187.34	27626.9
2185.97	20145.9		2186.01	13895.4		2186.01	21000.8		2186.01	27551.5
2184.64	20292.5		2184.69	14206.5		2184.69	20730.4		2184.69	27559.1
2183.31	20423.9		2183.36	14144.6		2183.36	21027.1		2183.36	27598.6
2181.99	20536.5		2182.03	14466.8		2182.03	20858.5		2182.03	27668.2
2180.66	20189.6		2180.7	14094.2		2180.7	20752.1		2180.7	27703.9
2179.33	20522.4		2179.37	14230		2179.37	20988.4		2179.37	27440.3
2178	20514.4		2178.05	14281		2178.05	20998.7		2178.05	27737.7
2176.67	20547.8		2176.72	14315.1		2176.72	20866		2176.72	27669.9
2175.34	20295.2		2175.39	14057.5		2175.39	20801.1		2175.39	27596.5
2174.02	20560		2174.06	14245.9		2174.06	20709.9		2174.06	27351.9
2172.69	20615.9		2172.73	13964		2172.73	20970.3		2172.73	27474.1
2171.36	20564.7		2171.4	14204.9		2171.4	20849		2171.4	27242.9
2170.03	20381.9		2170.07	14182.6		2170.07	20761.6		2170.07	27485.4
2168.7	20499.8		2168.74	14143.3		2168.74	20882.8		2168.74	27366.9
2167.37	20234.4		2167.41	13985.7		2167.41	20786.1		2167.41	27551.1
2166.03	20662.3		2166.08	14123.1		2166.08	20548.4		2166.08	27509.7
2164.7	20346.3		2164.75	14249.2		2164.75	20906.3		2164.75	27723.8
2163.37	20405.9		2163.42	14012.8		2163.42	20957.9		2163.42	27468.3
2162.04	20510.6		2162.09	14266.5		2162.09	20825.5		2162.09	27201.7
2160.71	20681		2160.75	14232.9		2160.75	20809.5		2160.75	27346.2
2159.38	20676.7		2159.42	14176.8		2159.42	20786		2159.42	27295.6
2158.04	20691.2		2158.09	14124.5		2158.09	20747.6		2158.09	27312.4
2156.71	20662.5		2156.76	14158.4		2156.76	20739.1		2156.76	27488.8
2155.38	20650.8		2155.42	14008.6		2155.42	21083.3		2155.42	27348.1
2154.04	20402.7		2154.09	14123.2		2154.09	20703.5		2154.09	27282.4
2152.71	20934.7		2152.76	14211.6		2152.76	20792.5		2152.76	27205.5
2151.38	20617.4		2151.42	14204.3		2151.42	21085.8		2151.42	27366.7
2150.04	20849.2		2150.09	14382.5		2150.09	20919.9		2150.09	27209.3
2148.71	20569.5		2148.75	14369.5		2148.75	20894.6		2148.75	27222.4
2147.37	20700.1		2147.42	14255.4		2147.42	20818.7		2147.42	27042.6
2146.04	20750.2		2146.08	14077.7		2146.08	20937.6		2146.08	27404.1
2144.7	20809.5		2144.75	14036.7		2144.75	20792.4		2144.75	27119.4
2143.37	20696.7		2143.41	14022		2143.41	20767.1		2143.41	27433.9
2142.03	20905.8		2142.08	14173.8		2142.08	20981.4		2142.08	27310.4
2140.7	20845.3		2140.74	14290		2140.74	21111.3		2140.74	27476.9
2139.36	20912.1		2139.41	14174.2		2139.41	20912		2139.41	27310.3
2138.02	20909.6		2138.07	14101.4		2138.07	20991.4		2138.07	27366.4
2136.69	20746.4		2136.73	14073.6		2136.73	20805.3		2136.73	27437.4
2135.35	20906.6		2135.39	14412.2		2135.39	20959.5		2135.39	27658
2134.01	20749		2134.06	14193.6		2134.06	20513.6		2134.06	27244.8
2132.67	20959.6		2132.72	14220		2132.72	21060.3		2132.72	27220.4
2131.34	20957.2		2131.38	14109.9		2131.38	20980.8		2131.38	27259.7
2130	20764.2		2130.04	14250.2		2130.04	21048.9		2130.04	27452
2128.66	20763.6		2128.7	14229.9		2128.7	20900.3		2128.7	27399.7
2127.32	20860.2		2127.37	14136.7		2127.37	20862		2127.37	27233.4
2125.98	20659.8		2126.03	14329.2		2126.03	20853.5		2126.03	27239
2124.64	20980.3		2124.69	14288.2		2124.69	20983.2		2124.69	27384.6
2123.3	21076.8		2123.35	14224.9		2123.35	21047.5		2123.35	27278.1
2121.96	20880.2		2122.01	13999.4		2122.01	20882.2		2122.01	27393.8
2120.62	20989.7		2120.67	14309.2		2120.67	21013.7		2120.67	27251.9
2119.28	20864.1		2119.33	14292.6		2119.33	21191.7		2119.33	27567.1
2117.94	21078		2117.99	14419.5		2117.99	20784.1		2117.99	27277.9
2116.6	21284.3		2116.65	14181		2116.65	21111.3		2116.65	27348.7
2115.26	20981.7		2115.3	14272.5		2115.3	21017		2115.3	27399
2113.92	21266.2		2113.96	14423.6		2113.96	21155.7		2113.96	27339.3
2112.58	20969.2		2112.62	14328.7		2112.62	21085.7		2112.62	27154.8
2111.23	21086		2111.28	14502.1		2111.28	21000.9		2111.28	27145.4
2109.89	21100.2		2109.94	14481.7		2109.94	20947.7		2109.94	27231
2108.55	21202		2108.59	14377.6		2108.59	21097.5		2108.59	27301.7
2107.21	21065.4		2107.25	14431.7		2107.25	20979.1		2107.25	27056
2105.86	21202.5		2105.91	14227.1		2105.91	20832.9		2105.91	27083.9
2104.52	20900.4		2104.56	14517.5		2104.56	21140.8		2104.56	27102.4
2103.18	21098.9		2103.22	14487.8		2103.22	20983.5		2103.22	27139.6
2101.83	21142.9		2101.88	14348.4		2101.88	21161		2101.88	27167.5
2100.49	21205.4		2100.53	14434.1		2100.53	21185.9		2100.53	27031.7
2099.14	21089.5		2099.19	14389.6		2099.19	20985.9		2099.19	27273.4
2097.8	21246.8		2097.84	14350.7		2097.84	20990.5		2097.84	26981.4
2096.45	21236.9		2096.5	14425.1		2096.5	21112.1		2096.5	27152.4
2095.11	21327.2		2095.15	14468		2095.15	21021.8		2095.15	27185.8
2093.76	21328.4		2093.81	14284.1		2093.81	20989.2		2093.81	27182
2092.41	21292.4		2092.46	14340		2092.46	20837.7		2092.46	27154.1
2091.07	21492.2		2091.11	14277		2091.11	21053.9		2091.11	27113.2
2089.72	21274.3		2089.77	14254.8		2089.77	21140.1		2089.77	27499.3
2088.38	21372		2088.42	14449.9		2088.42	21194.7		2088.42	27024
2087.03	21126.3		2087.07	14386.9		2087.07	21063.7		2087.07	26959
2085.68	21172		2085.73	14418.5		2085.73	20891.9		2085.73	27101.9
2084.33	21282.6		2084.38	14435.3		2084.38	21030		2084.38	27157.5
2082.98	21563.8		2083.03	14600.5		2083.03	21192.2		2083.03	27463.4
2081.64	21318.3		2081.68	14450.3		2081.68	20912.9		2081.68	27194.4
2080.29	21278.6		2080.33	14485.6		2080.33	21236.3		2080.33	27072
2078.94	21211.2		2078.98	14396.8		2078.98	21020.2		2078.98	26986.7
2077.59	21360.6		2077.64	14578.5		2077.64	21008		2077.64	27133
2076.24	21489.6		2076.29	14378.4		2076.29	21023.6		2076.29	27255.2
2074.89	21564.8		2074.94	14567.5		2074.94	21107.8		2074.94	27040.3
2073.54	21456.6		2073.59	14536		2073.59	21156.7		2073.59	27279.1
2072.19	21498.4		2072.24	14373.2		2072.24	21374.1		2072.24	27147.5
2070.84	21544		2070.89	14395.5		2070.89	21228.5		2070.89	27056.7
2069.49	21484		2069.53	14397.4		2069.53	21027.5		2069.53	27014.1
2068.14	21355.5		2068.18	14273.5		2068.18	21041.2		2068.18	27069.6
2066.79	21500.9		2066.83	14401.3		2066.83	21043.9		2066.83	27158.3
2065.44	21429.9		2065.48	14340.3		2065.48	21116.8		2065.48	27076.8
2064.08	21676.9		2064.13	14462.5		2064.13	20958.5		2064.13	27132.2
2062.73	21585.5		2062.78	14318.4		2062.78	21005.5		2062.78	27145.1
2061.38	21263.1		2061.42	14290.7		2061.42	21135.6		2061.42	27215.2
2060.03	21382.5		2060.07	14412.8		2060.07	21177		2060.07	26932.4
2058.67	21405.8		2058.72	14444.3		2058.72	21187		2058.72	27098.6
2057.32	21612		2057.37	14429.6		2057.37	20822		2057.37	26823.3
2055.97	21649.9		2056.01	14221		2056.01	20826.4		2056.01	26904.5
2054.61	21525.4		2054.66	14566.4		2054.66	20952.8		2054.66	26950.6
2053.26	21628		2053.3	14295		2053.3	20961		2053.3	26714.3
2051.9	21523.9		2051.95	14463.1		2051.95	21072.5		2051.95	27000.3
2050.55	21488		2050.59	14297.1		2050.59	21001.3		2050.59	26832.3
2049.19	21588.7		2049.24	14621.9		2049.24	20887.6		2049.24	26575.8
2047.84	21632.2		2047.88	14688.3		2047.88	21251.8		2047.88	26898.7
2046.48	21590.8		2046.53	14395.1		2046.53	20994.3		2046.53	26647.8
2045.13	21534.7		2045.17	14480		2045.17	21015.3		2045.17	26686.5
2043.77	21443.6		2043.82	14222		2043.82	21060.3		2043.82	26533.5
2042.41	21407.8		2042.46	14426.7		2042.46	20847.3		2042.46	26566.7
2041.06	21571		2041.1	14345.6		2041.1	21087.6		2041.1	26944.4
2039.7	21463.4		2039.75	14415.7		2039.75	20841.4		2039.75	26677.2
2038.34	21532.6		2038.39	14353.2		2038.39	20950.9		2038.39	26609
2036.99	21445.2		2037.03	14509.8		2037.03	21040		2037.03	26286.7
2035.63	21435.2		2035.67	14388.3		2035.67	20764.6		2035.67	26555.6
2034.27	21708.7		2034.32	14469.3		2034.32	20802.2		2034.32	26410.2
2032.91	21523.9		2032.96	14160.2		2032.96	20907.9		2032.96	26485.7
2031.55	21535.9		2031.6	14349.8		2031.6	20904.9		2031.6	26625.5
2030.19	21792.7		2030.24	14291		2030.24	20775.1		2030.24	26511.4
2028.84	21782.6		2028.88	14416.2		2028.88	20891.7		2028.88	26334.9
2027.48	21802		2027.52	14464		2027.52	21126		2027.52	26434.2
2026.12	21812.2		2026.16	14438.4		2026.16	20865.7		2026.16	26465.5
2024.76	21917.9		2024.8	14221.5		2024.8	21011.6		2024.8	26428.7
2023.4	21534.8		2023.44	14326.3		2023.44	20935.2		2023.44	26412.2
2022.03	21455		2022.08	14295.2		2022.08	21195		2022.08	26382.8
2020.67	21682		2020.72	14164.8		2020.72	20910.9		2020.72	26325.9
2019.31	21668.3		2019.36	14506.5		2019.36	21020		2019.36	26144.1
2017.95	21652.7		2018	14480.8		2018	20923.4		2018	26215.8
2016.59	21723.5		2016.64	14244.1		2016.64	20964.5		2016.64	26061.6
2015.23	21522.6		2015.27	14378.1		2015.27	20647.7		2015.27	26392.1
2013.87	21815.4		2013.91	14260.7		2013.91	20905.4		2013.91	26351.7
2012.5	21840.2		2012.55	14264.5		2012.55	20684.2		2012.55	26193.9
2011.14	21788		2011.19	14279.2		2011.19	20850		2011.19	26050.9
2009.78	21689.9		2009.82	14369.1		2009.82	20810.4		2009.82	26276.5
2008.41	21729.4		2008.46	14112.5		2008.46	20950.5		2008.46	26393.9
2007.05	21559.9		2007.09	14303.2		2007.09	20738.6		2007.09	26261.9
2005.69	21722.1		2005.73	14431.6		2005.73	20953.8		2005.73	26080.5
2004.32	21790.9		2004.37	14231.9		2004.37	20749.3		2004.37	26375.6
2002.96	21687.4		2003	14266.8		2003	20986.3		2003	26146.6
2001.59	21805.6		2001.64	14331		2001.64	20628		2001.64	26196.1
2000.23	21652.8		2000.27	14199.2		2000.27	20819.3		2000.27	26194.3
1998.86	21853.3		1998.91	14382.3		1998.91	20492.3		1998.91	26260.2
1997.49	21704.1		1997.54	14351.2		1997.54	20791.5		1997.54	26101
1996.13	21505.6		1996.17	14186.6		1996.17	20622		1996.17	26146.8
1994.76	21631		1994.81	14300.1		1994.81	20688.6		1994.81	25887
1993.4	21697.9		1993.44	14119		1993.44	20548.5		1993.44	26121.2
1992.03	21790.3		1992.07	14530.6		1992.07	20697.5		1992.07	26029.8
1990.66	21718.1		1990.71	14236.2		1990.71	20597.6		1990.71	25810.5
1989.29	21751.9		1989.34	14307.6		1989.34	21031.7		1989.34	25951.3
1987.93	22034.4		1987.97	14207.1		1987.97	20628.4		1987.97	25779.6
1986.56	21887.2		1986.6	14115.8		1986.6	20961.8		1986.6	25909.4
1985.19	21846.1		1985.24	14280.3		1985.24	20874.8		1985.24	25947.9
1983.82	21794.1		1983.87	14326		1983.87	20614.3		1983.87	26152.5
1982.45	21851.6		1982.5	14300.5		1982.5	20739.2		1982.5	25646.7
1981.08	21792.3		1981.13	14132.6		1981.13	20679.7		1981.13	25654.1
1979.71	21899.1		1979.76	14254.9		1979.76	20771.7		1979.76	26112.4
1978.34	21779.5		1978.39	14258.6		1978.39	21006		1978.39	25844.1
1976.97	21769.5		1977.02	14256.9		1977.02	20751.2		1977.02	26085.1
1975.6	21949.2		1975.65	14360.9		1975.65	20655.3		1975.65	25849.8
1974.23	21733.1		1974.28	14521.4		1974.28	20809.2		1974.28	25891.8
1972.86	21945.5		1972.91	14459.4		1972.91	21074.4		1972.91	25877.3
1971.49	22128.7		1971.54	14488.6		1971.54	20715.8		1971.54	25735.1
1970.12	21814.2		1970.17	14474		1970.17	20652.7		1970.17	25775.3
1968.75	21970.1		1968.79	14306.3		1968.79	20781.1		1968.79	26072.5
1967.38	21901.7		1967.42	14484.9		1967.42	20816.4		1967.42	25817.4
1966	22208.6		1966.05	14650.7		1966.05	20884.5		1966.05	25730
1964.63	22176.7		1964.68	14446.6		1964.68	20825.1		1964.68	25903.1
1963.26	21884.3		1963.3	14351.9		1963.3	20711		1963.3	25693.8
1961.88	22109.1		1961.93	14290.1		1961.93	20808.2		1961.93	25750.3
1960.51	22171.9		1960.56	14302.8		1960.56	20705.2		1960.56	26114.4
1959.14	22094.4		1959.18	14362.9		1959.18	20753.2		1959.18	25588.5
1957.76	21984.3		1957.81	14470.3		1957.81	20763		1957.81	25730.5
1956.39	21890.6		1956.43	14279.2		1956.43	20838.3		1956.43	25470.5
1955.01	21978.7		1955.06	14330.2		1955.06	20693.5		1955.06	25859.8
1953.64	22126.9		1953.69	14375.7		1953.69	20890.6		1953.69	25579.8
1952.26	21765.9		1952.31	14235.7		1952.31	20825.8		1952.31	25723.5
1950.89	22079.4		1950.93	14337.5		1950.93	20768.3		1950.93	25531
1949.51	22060.3		1949.56	14472		1949.56	20663.6		1949.56	25614.7
1948.14	21881.3		1948.18	14404.7		1948.18	20766		1948.18	25551.2
1946.76	22196.4		1946.81	14419.2		1946.81	20933.8		1946.81	25551.3
1945.38	22233.5		1945.43	14471.9		1945.43	20832.8		1945.43	25791.1
1944.01	22188.9		1944.05	14528.2		1944.05	20882.5		1944.05	25776.6
1942.63	22011.8		1942.68	14566.2		1942.68	21015.6		1942.68	25531.6
1941.25	22292.1		1941.3	14468.2		1941.3	21030.8		1941.3	25355.6
1939.87	22176.8		1939.92	14386.5		1939.92	20949.8		1939.92	25564.5
1938.5	21972.6		1938.54	14350.2		1938.54	20983.1		1938.54	25548.2
1937.12	22205.6		1937.16	14471.7		1937.16	20851.3		1937.16	25561
1935.74	22253.5		1935.79	14292.2		1935.79	20955.3		1935.79	25599.2
1934.36	22257.9		1934.41	14328.4		1934.41	20747.4		1934.41	25412.5
1932.98	22135.5		1933.03	14424.5		1933.03	20675.6		1933.03	25603
1931.6	22179.7		1931.65	14368.3		1931.65	20763.3		1931.65	25691.8
1930.22	22298.3		1930.27	14525.9		1930.27	20831		1930.27	25115.7
1928.84	22302.7		1928.89	14342.9		1928.89	20808.1		1928.89	25329.6
1927.46	21941.2		1927.51	14438.9		1927.51	20926.5		1927.51	25478.3
1926.08	22077.9		1926.13	14438.9		1926.13	20890.9		1926.13	25326.3
1924.7	22326.7		1924.75	14478.7		1924.75	20639.9		1924.75	25406
1923.32	22282.2		1923.36	14505.8		1923.36	20734.7		1923.36	25344.6
1921.94	22129.1		1921.98	14462.3		1921.98	20637.6		1921.98	25482.3
1920.55	22300		1920.6	14536.4		1920.6	20813.8		1920.6	25545.7
1919.17	22403.8		1919.22	14369.9		1919.22	20747.5		1919.22	25173.1
1917.79	22297.9		1917.84	14398.9		1917.84	20898.3		1917.84	25274.5
1916.41	22197.4		1916.45	14534.4		1916.45	20665.7		1916.45	25307.2
1915.02	22064.4		1915.07	14384.3		1915.07	20713.3		1915.07	25410.4
1913.64	22273		1913.69	14422.3		1913.69	20856.8		1913.69	25354.4
1912.26	22266.5		1912.3	14254.2		1912.3	20626.1		1912.3	25327.4
1910.87	22151.7		1910.92	14431.2		1910.92	20845.4		1910.92	25134.2
1909.49	22071.2		1909.54	14302.9		1909.54	20815.3		1909.54	25083.8
1908.11	22263.4		1908.15	14109.7		1908.15	20693.1		1908.15	25356.6
1906.72	22388.7		1906.77	14599		1906.77	20903.2		1906.77	25212.3
1905.34	22239.6		1905.38	14490.6		1905.38	20615		1905.38	25161.9
1903.95	22446.1		1904	14606		1904	20711.3		1904	25129.5
1902.56	22203.2		1902.61	14562.6		1902.61	20924.9		1902.61	24969.1
1901.18	22286.9		1901.22	14560.8		1901.22	20842.5		1901.22	25310.2
1899.79	22520.3		1899.84	14333.4		1899.84	20653.8		1899.84	25117.3
1898.41	22297.4		1898.45	14434.4		1898.45	20957.3		1898.45	25043.5
1897.02	22386.5		1897.07	14596.6		1897.07	20848		1897.07	25058.1
1895.63	22334.9		1895.68	14313.5		1895.68	20900.8		1895.68	24946.5
1894.24	22268.9		1894.29	14259.4		1894.29	20696		1894.29	25049.4
1892.86	22287.7		1892.9	14455.8		1892.9	20801.1		1892.9	24860.4
1891.47	22463.1		1891.52	14446.7		1891.52	20681.1		1891.52	24820.9
1890.08	22361.2		1890.13	14525.9		1890.13	20719.5		1890.13	24929.2
1888.69	22358.3		1888.74	14410.6		1888.74	20550.9		1888.74	24814.1
1887.3	22177.2		1887.35	14194.5		1887.35	20814.4		1887.35	25003.3
1885.91	22210.3		1885.96	14487.8		1885.96	20676.4		1885.96	24965.7
1884.52	22430.5		1884.57	14388.8		1884.57	20862.4		1884.57	24713.9
1883.14	22429.4		1883.18	14266.4		1883.18	20508.6		1883.18	24582.8
1881.75	22072.2		1881.79	14368.9		1881.79	20620.8		1881.79	25023.7
1880.35	22558.5		1880.4	14403		1880.4	20639.4		1880.4	24978.8
1878.96	22147.4		1879.01	14428.1		1879.01	20622		1879.01	24669.8
1877.57	22248.8		1877.62	14503.5		1877.62	20732.3		1877.62	24648.4
1876.18	22468.8		1876.23	14587.9		1876.23	20578.4		1876.23	24916.4
1874.79	22059.8		1874.84	14347.1		1874.84	20609.6		1874.84	24862.6
1873.4	22453.9		1873.45	14515.9		1873.45	20800.6		1873.45	24570
1872.01	22300.1		1872.05	14442.1		1872.05	20605.5		1872.05	24631.3
1870.61	22302.6		1870.66	14352.3		1870.66	20559.4		1870.66	24654.8
1869.22	22267.4		1869.27	14486.9		1869.27	20612.1		1869.27	24491.7
1867.83	22365		1867.88	14386.3		1867.88	20503.2		1867.88	24883.2
1866.44	22274.2		1866.48	14479.5		1866.48	20450.1		1866.48	24662.6
1865.04	22448.9		1865.09	14509.9		1865.09	20698.3		1865.09	24260.9
1863.65	22241.5		1863.7	14425.5		1863.7	20508.8		1863.7	24609.2
1862.25	22382.1		1862.3	14491.8		1862.3	20527.4		1862.3	24354.7
1860.86	22361.3		1860.91	14493.5		1860.91	20339.7		1860.91	24412.4
1859.47	22473.1		1859.51	14276.5		1859.51	20435.4		1859.51	24765.7
1858.07	22147.5		1858.12	14267.5		1858.12	20626		1858.12	24608.2
1856.68	22309.5		1856.72	14654.5		1856.72	20485.1		1856.72	24506.2
1855.28	22566.4		1855.33	14373.1		1855.33	20521.6		1855.33	24696.3
1853.88	22248.2		1853.93	14383.7		1853.93	20624.3		1853.93	24436.8
1852.49	22261.4		1852.53	14346.1		1852.53	20531.8		1852.53	24478.2
1851.09	22414.3		1851.14	14487.4		1851.14	20602.2		1851.14	24512.5
1849.69	22427.4		1849.74	14428.2		1849.74	20479.3		1849.74	24392.7
1848.3	22394.1		1848.34	14514.1		1848.34	20610.6		1848.34	24738.4
1846.9	22262.3		1846.95	14397.7		1846.95	20711.4		1846.95	24566.8
1845.5	22431.2		1845.55	14470.9		1845.55	20567.1		1845.55	24566.9
1844.1	22494.4		1844.15	14277.7		1844.15	20592.8		1844.15	24375.8
1842.71	22480.7		1842.75	14392		1842.75	20598.7		1842.75	24581.6
1841.31	22277.5		1841.35	14610		1841.35	20484.9		1841.35	24322.6
1839.91	22319.3		1839.96	14538.4		1839.96	20399.7		1839.96	24483.7
1838.51	22652.3		1838.56	14515		1838.56	20589.8		1838.56	24567.9
1837.11	22676.2		1837.16	14361.3		1837.16	20554.7		1837.16	24298.3
1835.71	22399.9		1835.76	14404.1		1835.76	20717.8		1835.76	24364.6
1834.31	22579.1		1834.36	14480.8		1834.36	20704.1		1834.36	24382.7
1832.91	22685		1832.96	14600.3		1832.96	20631.5		1832.96	24420.4
1831.51	22644.5		1831.56	14478.7		1831.56	20591		1831.56	24556.3
1830.11	22575.5		1830.16	14571.4		1830.16	20605.9		1830.16	24599.3
1828.71	22654.6		1828.75	14487.4		1828.75	20611.8		1828.75	24255.1
1827.31	22746.2		1827.35	14499.8		1827.35	20710.5		1827.35	24160.8
1825.9	22438.2		1825.95	14628.1		1825.95	20816.3		1825.95	24310.9
1824.5	22667		1824.55	14545.9		1824.55	20469.1		1824.55	24318.2
1823.1	22674.7		1823.15	14651		1823.15	20692.6		1823.15	24184.7
1821.7	22338.4		1821.74	14435.1		1821.74	20477.5		1821.74	24197.4
1820.29	22321.2		1820.34	14577.6		1820.34	20666.9		1820.34	24251.1
1818.89	22628.3		1818.94	14484.8		1818.94	20464.4		1818.94	24260.3
1817.49	22554.1		1817.54	14320.8		1817.54	20632.4		1817.54	24454.7
1816.08	22766.6		1816.13	14488.1		1816.13	20971.4		1816.13	24380
1814.68	22411		1814.73	14532.5		1814.73	20281		1814.73	24255.6
1813.28	22634.1		1813.32	14664.1		1813.32	20575.4		1813.32	24011.9
1811.87	22554.6		1811.92	14589.1		1811.92	20627.6		1811.92	24131.5
1810.47	22784.7		1810.51	14613.9		1810.51	20562.3		1810.51	24282.9
1809.06	22612.7		1809.11	14651.1		1809.11	20461.5		1809.11	24596.3
1807.66	22650.6		1807.7	14549.5		1807.7	20588.3		1807.7	24221.1
1806.25	22880.5		1806.3	14497.8		1806.3	20548		1806.3	23894.1
1804.84	22719.3		1804.89	14435.5		1804.89	20491.7		1804.89	24292.7
1803.44	22584.7		1803.48	14566.9		1803.48	20550.9		1803.48	24202.2
1802.03	22784.3		1802.08	14614.7		1802.08	20523.1		1802.08	24040.7
1800.62	22736.8		1800.67	14593.2		1800.67	20720.9		1800.67	24046.3
1799.22	22593.5		1799.26	14633.9		1799.26	20662.8		1799.26	24238.4
1797.81	22851.6		1797.85	14658.6		1797.85	20707.7		1797.85	24119.6
1796.4	22433		1796.45	14503.9		1796.45	20768.6		1796.45	24034.6
1794.99	22499.3		1795.04	14484.3		1795.04	20593.4		1795.04	23949.6
1793.58	22801.6		1793.63	14526.7		1793.63	20663.1		1793.63	23854.1
1792.17	22743.5		1792.22	14620.6		1792.22	20683.2		1792.22	24186.2
1790.76	22738.7		1790.81	14668.3		1790.81	20611		1790.81	23964.6
1789.36	22746.3		1789.4	14625.6		1789.4	20561.9		1789.4	23897.5
1787.95	22816		1787.99	14589.9		1787.99	20619.2		1787.99	24027.2
1786.54	22680		1786.58	14446.1		1786.58	20406.9		1786.58	24059.3
1785.13	22786.8		1785.17	14609.1		1785.17	20868.4		1785.17	23955
1783.71	22833.4		1783.76	14587.6		1783.76	20512.6		1783.76	23937.5
1782.3	22959.7		1782.35	14653		1782.35	20481.3		1782.35	23985.6
1780.89	22664.3		1780.94	14484.5		1780.94	20646.6		1780.94	24000
1779.48	22691.4		1779.53	14580		1779.53	20546.2		1779.53	23686.8
1778.07	22686.6		1778.12	14512.5		1778.12	20529		1778.12	23695.9
1776.66	22719		1776.7	14453.9		1776.7	20589.8		1776.7	23975.9
1775.24	22648.7		1775.29	14570.6		1775.29	20689.4		1775.29	23850.5
1773.83	22712.9		1773.88	14299.7		1773.88	20617.4		1773.88	23974.6
1772.42	22761.2		1772.47	14688.8		1772.47	20398.5		1772.47	23923.6
1771.01	22821.8		1771.05	14515.2		1771.05	20683.8		1771.05	23939.7
1769.59	22884.2		1769.64	14714.9		1769.64	20511		1769.64	24008.9
1768.18	22831.6		1768.22	14571.5		1768.22	20536.3		1768.22	23770.5
1766.76	22706.6		1766.81	14371.5		1766.81	20529.8		1766.81	24129.6
1765.35	22830.8		1765.4	14532.2		1765.4	20639.9		1765.4	23917.7
1763.93	22923.1		1763.98	14539.1		1763.98	20658.1		1763.98	23797.8
1762.52	22734.5		1762.57	14597.2		1762.57	20513.7		1762.57	23632
1761.1	22697.9		1761.15	14611.2		1761.15	20673.2		1761.15	23801.8
1759.69	22762		1759.73	14678.1		1759.73	20634.8		1759.73	23862.1
1758.27	22953.1		1758.32	14575.5		1758.32	20638.9		1758.32	23624
1756.86	22863.5		1756.9	14476.4		1756.9	20526.4		1756.9	23536.1
1755.44	22849.9		1755.49	14675.7		1755.49	20458.1		1755.49	23573.4
1754.02	22926.2		1754.07	14712.5		1754.07	20615.7		1754.07	23736
1752.6	22693.8		1752.65	14625.8		1752.65	20415.1		1752.65	23824.5
1751.19	22900.6		1751.23	14553.3		1751.23	20452.7		1751.23	23641.3
1749.77	22782.9		1749.82	14530.2		1749.82	20458.5		1749.82	23601.1
1748.35	22645.9		1748.4	14547.6		1748.4	20663.5		1748.4	23932.8
1746.93	22783.8		1746.98	14469.9		1746.98	20563.5		1746.98	23518.8
1745.51	22770.2		1745.56	14758.7		1745.56	20370.2		1745.56	23485.6
1744.09	22964.4		1744.14	14603.4		1744.14	20277.3		1744.14	23463
1742.68	22637.2		1742.72	14441.2		1742.72	20475.2		1742.72	23764.5
1741.26	22593.7		1741.3	14599.5		1741.3	20326		1741.3	23653.8
1739.84	22736.8		1739.88	14472.5		1739.88	20463.9		1739.88	23657.6
1738.42	22844.6		1738.46	14732.8		1738.46	20482		1738.46	23650.8
1736.99	22718.3		1737.04	14486.2		1737.04	20413.9		1737.04	23684.5
1735.57	22908.8		1735.62	14378.7		1735.62	20278.9		1735.62	23756.9
1734.15	22717.5		1734.2	14610.7		1734.2	20575		1734.2	23604.1
1732.73	22575.5		1732.78	14512		1732.78	20608.9		1732.78	23567.4
1731.31	22809.8		1731.36	14467.9		1731.36	20321		1731.36	23369
1729.89	22713.6		1729.93	14733.1		1729.93	20377.8		1729.93	23436.1
1728.46	22926.7		1728.51	14574.7		1728.51	20550.6		1728.51	23608.7
1727.04	22756.7		1727.09	14616.6		1727.09	20472		1727.09	23696.8
1725.62	22878.3		1725.67	14772.8		1725.67	20396.9		1725.67	23451.1
1724.2	22618.8		1724.24	14510.8		1724.24	20437.9		1724.24	23440.8
1722.77	22837		1722.82	14417.5		1722.82	20420.8		1722.82	23279.6
1721.35	22802.3		1721.4	14554.3		1721.4	20595.1		1721.4	23334.3
1719.92	22569.3		1719.97	14617.3		1719.97	20402.5		1719.97	23364.5
1718.5	22847		1718.55	14408.2		1718.55	20522.3		1718.55	23371.8
1717.08	22921.1		1717.12	14425.5		1717.12	20526.3		1717.12	23344
1715.65	22839.1		1715.7	14514.8		1715.7	20409.3		1715.7	23300.5
1714.22	22683.4		1714.27	14635.6		1714.27	20494		1714.27	23151.7
1712.8	22953.9		1712.85	14463.5		1712.85	20552.3		1712.85	23462.4
1711.37	22794.7		1711.42	14542.2		1711.42	20153.1		1711.42	23457.4
1709.95	22728.5		1709.99	14561.3		1709.99	20449.8		1709.99	23326.2
1708.52	22874.4		1708.57	14468.2		1708.57	20339.9		1708.57	23230.1
1707.09	22916.8		1707.14	14560.8		1707.14	20329.9		1707.14	23318.1
1705.67	22766.6		1705.71	14588.6		1705.71	20421.5		1705.71	23397.2
1704.24	22772.3		1704.29	14413.2		1704.29	20358.9		1704.29	23301.1
1702.81	22637.8		1702.86	14635.4		1702.86	20455.7		1702.86	23462.5
1701.38	22769.6		1701.43	14680.7		1701.43	20345.9		1701.43	23172.2
1699.95	22875		1700	14631.4		1700	20246.7		1700	23130.5
1698.53	22619.9		1698.57	14641.7		1698.57	20441.4		1698.57	23199.1
1697.1	22923		1697.14	14503.2		1697.14	20260		1697.14	23369.1
1695.67	22783.4		1695.71	14559		1695.71	20354.9		1695.71	23108.8
1694.24	22780.3		1694.29	14441.6		1694.29	20596.7		1694.29	23117.8
1692.81	22845.4		1692.86	14455.3		1692.86	20352.4		1692.86	23256.3
1691.38	23001.4		1691.42	14526.8		1691.42	20470		1691.42	23284.5
1689.95	22736.1		1689.99	14444.4		1689.99	20304.4		1689.99	23139.8
1688.52	23248.4		1688.56	14517.6		1688.56	20586.2		1688.56	23112.1
1687.08	22834.7		1687.13	14713		1687.13	20405		1687.13	23262.7
1685.65	23004.5		1685.7	14520.6		1685.7	20239.6		1685.7	23402.7
1684.22	22990.9		1684.27	14391.1		1684.27	20407.7		1684.27	23069.5
1682.79	22965		1682.84	14679		1682.84	20411.6		1682.84	23087.2
1681.36	22806.6		1681.4	14535.6		1681.4	20567.4		1681.4	23262.1
1679.92	22913.4		1679.97	14697.6		1679.97	20388.1		1679.97	23257.1
1678.49	23032.4		1678.54	14543.8		1678.54	20395.6		1678.54	22994
1677.06	23167		1677.11	14848.8		1677.11	20277.4		1677.11	23156.5
1675.62	22926.6		1675.67	14553.8		1675.67	20352.9		1675.67	23146.4
1674.19	23131		1674.24	14515.2		1674.24	20335.9		1674.24	23448.3
1672.76	23082.5		1672.8	14602.1		1672.8	20638		1672.8	23178.3
1671.32	23061.9		1671.37	14694.2		1671.37	20272.4		1671.37	23154.2
1669.89	22673.6		1669.93	14589.4		1669.93	20246.7		1669.93	23226
1668.45	22947.5		1668.5	14587.3		1668.5	20536.4		1668.5	23025.9
1667.02	22993.1		1667.06	14620.2		1667.06	20265.1		1667.06	23268.3
1665.58	23244.2		1665.63	14895		1665.63	20572.1		1665.63	23122.3
1664.14	22896.3		1664.19	14703.2		1664.19	20435		1664.19	23389
1662.71	22820		1662.76	14501		1662.76	20473.7		1662.76	23034.1
1661.27	22926.6		1661.32	14678.2		1661.32	20705.6		1661.32	23091.9
1659.83	23123.5		1659.88	14632.7		1659.88	20528.5		1659.88	23200
1658.4	22765.4		1658.45	14705.5		1658.45	20485.4		1658.45	23003.7
1656.96	23002.3		1657.01	14357.4		1657.01	20378		1657.01	23127.5
1655.52	22929.6		1655.57	14800.5		1655.57	20335		1655.57	23134.8
1654.08	23168.1		1654.13	14631.6		1654.13	20392.8		1654.13	23162.9
1652.65	22930.3		1652.69	14600		1652.69	20527.1		1652.69	23387.3
1651.21	23151.2		1651.25	14511.1		1651.25	20334.6		1651.25	23064.4
1649.77	23259.2		1649.82	14854.8		1649.82	20088.4		1649.82	22956.9
1648.33	22962.5		1648.38	14640.9		1648.38	20316.4		1648.38	22946.8
1646.89	23231.9		1646.94	14595.4		1646.94	20325.5		1646.94	23193.7
1645.45	23145.4		1645.5	14822.6		1645.5	20442.3		1645.5	23056.8
1644.01	22895.7		1644.06	14876		1644.06	20366.3		1644.06	23199.5
1642.57	23257		1642.61	14726.5		1642.61	20500.4		1642.61	23086.9
1641.13	23206.9		1641.17	14398.2		1641.17	20486.9		1641.17	22842.6
1639.68	23127.4		1639.73	14644.3		1639.73	20301.7		1639.73	23169
1638.24	22973.3		1638.29	14645.7		1638.29	20532.8		1638.29	23023.6
1636.8	23228.4		1636.85	14943.7		1636.85	20493.3		1636.85	23018.6
1635.36	23220		1635.41	14821.9		1635.41	20361.9		1635.41	23161.1
1633.92	23216.8		1633.96	14721.1		1633.96	20667.4		1633.96	23027.9
1632.47	23340.1		1632.52	14689.6		1632.52	20570.7		1632.52	22922.5
1631.03	23198.2		1631.08	14663.3		1631.08	20559		1631.08	22999
1629.59	23063.4		1629.64	14846.6		1629.64	20360.2		1629.64	22938.7
1628.14	23084.4		1628.19	14603.8		1628.19	20473.1		1628.19	22942.4
1626.7	23223.2		1626.75	14641.6		1626.75	20620.7		1626.75	22991.2
1625.26	23213		1625.3	14753.8		1625.3	20448		1625.3	22899.7
1623.81	23285.9		1623.86	14642.7		1623.86	20502		1623.86	23022.9
1622.37	23092.4		1622.41	14829.2		1622.41	20609.6		1622.41	22784.4
1620.92	23374.6		1620.97	14749.3		1620.97	20354		1620.97	23063.2
1619.47	23156.9		1619.52	14672.9		1619.52	20537.7		1619.52	22999.5
1618.03	23445.8		1618.08	14795.3		1618.08	20494.9		1618.08	22877
1616.58	23147		1616.63	14755.2		1616.63	20585.1		1616.63	23001.7
1615.14	23135.1		1615.18	14820.6		1615.18	20315.9		1615.18	22889.7
1613.69	23251.1		1613.74	14878.9		1613.74	20468.3		1613.74	22907.2
1612.24	23135.6		1612.29	14857.8		1612.29	20544.7		1612.29	23249.6
1610.79	23132.3		1610.84	14722.8		1610.84	20462.2		1610.84	22959.6
1609.35	23495.2		1609.4	14694.8		1609.4	20410.8		1609.4	23027.2
1607.9	23181.1		1607.95	14810.1		1607.95	20302.4		1607.95	23162.1
1606.45	23013.9		1606.5	14711.4		1606.5	20672.2		1606.5	22943.2
1605	23219.5		1605.05	14740.4		1605.05	20638		1605.05	22767.4
1603.55	23192.1		1603.6	14657.2		1603.6	20517.5		1603.6	23285.3
1602.1	23447.7		1602.15	14800.1		1602.15	20657.6		1602.15	23013
1600.65	23370.2		1600.7	14925.6		1600.7	20390.6		1600.7	22670
1599.2	23430.7		1599.25	15066.6		1599.25	20596.2		1599.25	23029
1597.75	23396.4		1597.8	14816.2		1597.8	20550		1597.8	22863.7
1596.3	23155.3		1596.35	14798.6		1596.35	20764		1596.35	23232.8
1594.85	23401.9		1594.9	14901.6		1594.9	20602.4		1594.9	22967.7
1593.4	23303.8		1593.45	14799.6		1593.45	20759.5		1593.45	23043.7
1591.95	23521		1592	14704.5		1592	20906.1		1592	23180
1590.5	23479.8		1590.55	14928		1590.55	20909.9		1590.55	23032.1
1589.05	23297.5		1589.09	14820.9		1589.09	20469.4		1589.09	23225.2
1587.59	23349.3		1587.64	15001.2		1587.64	20745.1		1587.64	22950
1586.14	23552.5		1586.19	15169.5		1586.19	20554.4		1586.19	22872.8
1584.69	23494.1		1584.74	15065.8		1584.74	20675.2		1584.74	22783.6
1583.23	23607.8		1583.28	15101.5		1583.28	21040.1		1583.28	23078
1581.78	23626.8		1581.83	15075.3		1581.83	20677.5		1581.83	23411.8
1580.33	23618.3		1580.38	15337.9		1580.38	20966.6		1580.38	23307.1
1578.87	23766.2		1578.92	15352.9		1578.92	20966.9		1578.92	23339.9
1577.42	23927.9		1577.47	15259.6		1577.47	21219.8		1577.47	23451.8
1575.96	24173.6		1576.01	15444.7		1576.01	21226.8		1576.01	23488
1574.51	24122		1574.56	15545.5		1574.56	21292.3		1574.56	23635.9
1573.05	24209.6		1573.1	15637.7		1573.1	21378.3		1573.1	23673.7
1571.6	24242.2		1571.64	15766		1571.64	21375		1571.64	23751.1
1570.14	24592.4		1570.19	16064.1		1570.19	21562.3		1570.19	23945.1
1568.68	24333.1		1568.73	15864.3		1568.73	21722		1568.73	24116.8
1567.23	24817		1567.28	16030.2		1567.28	21723.8		1567.28	23789
1565.77	24535.4		1565.82	15998.6		1565.82	21423.6		1565.82	23823.4
1564.31	24430.6		1564.36	15974		1564.36	21694.7		1564.36	23948.6
1562.85	24248.8		1562.9	15801.8		1562.9	21523.3		1562.9	23864.6
1561.4	24157.8		1561.45	15725.8		1561.45	21490.8		1561.45	23792.6
1559.94	23847.5		1559.99	15553.8		1559.99	21290.4		1559.99	23461.8
1558.48	23725.8		1558.53	15260.1		1558.53	21285.4		1558.53	23557.9
1557.02	23758.4		1557.07	15329.9		1557.07	21215.2		1557.07	23381.5
1555.56	23746.5		1555.61	15408.2		1555.61	20996.1		1555.61	23112.6
1554.1	23556.4		1554.15	15383.7		1554.15	20736		1554.15	23208.7
1552.64	23493.1		1552.69	15203.4		1552.69	20888.6		1552.69	23219.1
1551.18	23673		1551.23	15120.7		1551.23	20762.2		1551.23	22808.4
1549.72	23315.3		1549.77	15207.5		1549.77	20812		1549.77	22909.6
1548.26	23734.7		1548.31	15207		1548.31	20423.8		1548.31	22716.4
1546.8	23645.8		1546.85	15103.9		1546.85	20918.6		1546.85	23007.6
1545.34	23840.8		1545.39	14810.9		1545.39	20604		1545.39	22799.1
1543.88	23459.4		1543.92	15036.3		1543.92	20850.6		1543.92	22698.4
1542.41	23666.4		1542.46	14897.3		1542.46	20727.7		1542.46	22844
1540.95	23610.1		1541	15004.6		1541	20425.4		1541	22801.5
1539.49	23434.1		1539.54	14958		1539.54	20661.5		1539.54	22890.6
1538.03	23538.4		1538.07	15087.4		1538.07	20779.7		1538.07	22718.2
1536.56	23454.7		1536.61	14890.5		1536.61	20563		1536.61	22848.3
1535.1	23572.7		1535.15	14896.9		1535.15	20655.5		1535.15	22751.1
1533.63	23665		1533.68	15086		1533.68	20937.5		1533.68	22857.2
1532.17	23562.5		1532.22	14894.3		1532.22	20686.7		1532.22	23021.3
1530.71	23460.2		1530.75	14941.6		1530.75	20581.1		1530.75	23033.5
1529.24	23566.1		1529.29	15096.5		1529.29	20820.3		1529.29	22583.1
1527.78	23530.3		1527.82	15044.8		1527.82	20767.6		1527.82	22992.8
1526.31	23648		1526.36	14972.7		1526.36	20885.5		1526.36	22697.9
1524.84	23457.1		1524.89	14890.4		1524.89	20512.2		1524.89	22834.6
1523.38	23448.6		1523.43	14883.1		1523.43	20667.7		1523.43	22911.5
1521.91	23268		1521.96	14930.4		1521.96	20669.6		1521.96	23051.5
1520.44	23718		1520.49	14974.3		1520.49	20806.2		1520.49	22838.6
1518.98	23544.2		1519.03	14915.9		1519.03	20791.1		1519.03	22780.8
1517.51	23641.4		1517.56	15046.6		1517.56	20798.1		1517.56	22709.5
1516.04	23529		1516.09	15071.7		1516.09	20920.9		1516.09	23033.3
1514.57	23609.1		1514.62	14931.6		1514.62	20853		1514.62	22738.9
1513.11	23707.8		1513.15	15113.3		1513.15	20621.6		1513.15	22940
1511.64	23537.6		1511.69	15152		1511.69	20720.6		1511.69	22895.9
1510.17	23862.7		1510.22	15279.1		1510.22	20724.2		1510.22	22809.3
1508.7	23956.3		1508.75	15353.4		1508.75	20879.3		1508.75	23022.2
1507.23	23772.5		1507.28	15179.4		1507.28	20814.8		1507.28	23069.9
1505.76	23507.2		1505.81	15178.8		1505.81	20677.2		1505.81	22937.4
1504.29	23923.8		1504.34	15157.9		1504.34	20958		1504.34	22925.7
1502.82	23718		1502.87	15257.7		1502.87	20874.8		1502.87	22862.9
1501.35	23809.8		1501.4	15262.3		1501.4	21109.6		1501.4	22994
1499.88	23694.2		1499.92	15017.1		1499.92	20907.5		1499.92	23218.4
1498.4	23692.5		1498.45	15269.7		1498.45	20934.8		1498.45	23381.6
1496.93	24178.3		1496.98	15321.8		1496.98	21019.9		1496.98	23256
1495.46	23920		1495.51	15452		1495.51	21208.5		1495.51	23371.5
1493.99	23996.4		1494.04	15456.5		1494.04	20970.9		1494.04	23210.3
1492.51	23977.6		1492.56	15493.3		1492.56	21444.6		1492.56	23274.9
1491.04	24250.8		1491.09	15416.3		1491.09	21490.5		1491.09	23364.9
1489.57	23974.1		1489.62	15709.3		1489.62	21310.7		1489.62	23488.8
1488.09	24174.2		1488.14	15673		1488.14	21544.8		1488.14	23477
1486.62	24459		1486.67	15699.5		1486.67	21590.6		1486.67	23768.7
1485.15	24419.8		1485.19	15659.9		1485.19	21734.8		1485.19	23656.8
1483.67	24400.9		1483.72	15871.1		1483.72	21750		1483.72	23621.1
1482.2	24473.6		1482.24	15960.3		1482.24	21888.9		1482.24	23822.8
1480.72	24485.3		1480.77	16217.2		1480.77	21768.5		1480.77	23916
1479.24	24752.8		1479.29	16328.2		1479.29	21990.4		1479.29	24127.7
1477.77	25047.2		1477.82	16225.8		1477.82	22390.1		1477.82	24368
1476.29	25321.2		1476.34	16624.7		1476.34	22374.6		1476.34	24467.8
1474.82	25307.3		1474.86	16645.8		1474.86	22203.5		1474.86	24469.3
1473.34	25173.2		1473.39	16748.2		1473.39	22494.5		1473.39	24855
1471.86	25369.2		1471.91	17023.2		1471.91	22580.5		1471.91	24873.3
1470.38	25510.9		1470.43	17113.6		1470.43	23101.4		1470.43	24759.7
1468.91	25584.9		1468.96	17095.8		1468.96	22970.8		1468.96	25101.1
1467.43	26002.2		1467.48	17367.1		1467.48	23144.7		1467.48	25193.8
1465.95	26011.8		1466	17470.9		1466	23244.1		1466	25234
1464.47	26146.4		1464.52	17530.7		1464.52	23654.5		1464.52	25421.2
1462.99	26482.2		1463.04	17789.9		1463.04	23520.5		1463.04	25459.7
1461.51	26623.5		1461.56	18104.8		1461.56	23535.3		1461.56	25771.9
1460.03	26453.9		1460.08	17971.9		1460.08	23615.9		1460.08	25754.5
1458.55	26326.5		1458.6	18050.1		1458.6	23740.5		1458.6	25792.8
1457.07	26854.5		1457.12	17951		1457.12	23704.5		1457.12	26027
1455.59	26666.3		1455.64	18027.5		1455.64	23856		1455.64	26055.2
1454.11	26864.8		1454.16	17990.9		1454.16	23907.8		1454.16	26032.7
1452.63	27009.2		1452.68	18307		1452.68	24091.2		1452.68	25959.5
1451.15	26827.9		1451.2	18251.8		1451.2	24176.6		1451.2	26473.6
1449.66	27120.7		1449.71	18515.4		1449.71	24397		1449.71	26305.9
1448.18	26952.9		1448.23	18618.6		1448.23	24413.2		1448.23	26231.1
1446.7	27085.3		1446.75	18730.3		1446.75	24537.3		1446.75	26377.2
1445.22	27244.7		1445.26	18381.7		1445.26	24331		1445.26	26320.9
1443.73	26815.8		1443.78	18355.2		1443.78	24214.1		1443.78	26295
1442.25	26665		1442.3	18222.5		1442.3	24156.2		1442.3	26050
1440.76	26689.6		1440.81	17997.2		1440.81	24052.8		1440.81	26049.4
1439.28	26367.2		1439.33	17878.2		1439.33	23757.5		1439.33	26033.7
1437.8	26235.2		1437.84	17708.6		1437.84	23612.2		1437.84	25795.7
1436.31	26500.6		1436.36	17949.9		1436.36	23924.8		1436.36	25931.5
1434.83	26264.2		1434.87	18100.3		1434.87	24011.8		1434.87	25851.9
1433.34	26923.3		1433.39	18131		1433.39	23841.2		1433.39	26085.2
1431.85	27210.2		1431.9	18552.1		1431.9	24094.7		1431.9	26167.1
1430.37	27200.9		1430.42	18798.1		1430.42	24400.3		1430.42	26526.4
1428.88	27406.9		1428.93	18959.9		1428.93	24567.8		1428.93	26539.2
1427.39	27676.8		1427.44	19202.3		1427.44	24913.4		1427.44	26585.6
1425.91	27882.6		1425.96	19590.8		1425.96	25074		1425.96	26926.1
1424.42	28205.9		1424.47	19743.9		1424.47	25577.4		1424.47	27106.8
1422.93	28685.4		1422.98	20254.8		1422.98	25951.1		1422.98	27899.1
1421.44	29230.2		1421.49	20681.5		1421.49	26185.3		1421.49	28464.2
1419.95	29474.1		1420	21160.1		1420	26508.4		1420	28657.9
1418.47	29956.4		1418.52	21307.7		1418.52	27088.3		1418.52	28854.9
1416.98	29946.5		1417.03	21690.2		1417.03	27296.8		1417.03	29317
1415.49	29668.2		1415.54	21465		1415.54	27169.7		1415.54	29183.1
1414	29717.1		1414.05	21320.4		1414.05	27113		1414.05	28894.8
1412.51	29343.2		1412.56	20785		1412.56	26219.2		1412.56	28413.8
1411.02	28580.4		1411.07	20384		1411.07	25944.7		1411.07	28125.8
1409.53	28500.4		1409.58	19968		1409.58	25442.2		1409.58	27591.5
1408.03	28123.7		1408.08	19614.3		1408.08	25268.6		1408.08	27147.9
1406.54	27894.7		1406.59	19453.5		1406.59	24966		1406.59	26922.4
1405.05	27627.2		1405.1	19261		1405.1	24923.3		1405.1	26467.5
1403.56	27440.2		1403.61	18741.7		1403.61	24867.2		1403.61	26637.7
1402.07	27260.1		1402.12	18819.1		1402.12	24554.8		1402.12	26467.7
1400.57	27180.5		1400.62	18837.8		1400.62	24748.4		1400.62	26552.4
1399.08	27234.9		1399.13	18757.7		1399.13	24647.1		1399.13	26595.2
1397.59	27265.8		1397.64	18717.9		1397.64	24691.6		1397.64	26723.4
1396.09	27353.6		1396.14	18746.6		1396.14	25120.9		1396.14	26821.3
1394.6	27205.4		1394.65	18775.4		1394.65	24882.5		1394.65	27074.9
1393.11	27435.4		1393.16	18887.8		1393.16	24871.6		1393.16	27177.8
1391.61	27238.8		1391.66	19130.6		1391.66	24969.5		1391.66	27198.6
1390.12	27122.5		1390.17	18744.5		1390.17	25033.9		1390.17	27199.4
1388.62	27237		1388.67	18667.9		1388.67	24942.7		1388.67	27596.5
1387.13	27122.4		1387.18	18745.1		1387.18	24804.8		1387.18	27197.7
1385.63	27099.8		1385.68	18362.7		1385.68	24454.8		1385.68	27113.2
1384.13	26823.3		1384.18	18079		1384.18	24622.8		1384.18	26963.6
1382.64	26533.5		1382.69	17925.8		1382.69	24408.2		1382.69	26354.7
1381.14	26138.6		1381.19	17607.2		1381.19	23856.3		1381.19	26172
1379.64	26022.7		1379.69	17096.8		1379.69	23566.9		1379.69	25825.7
1378.14	25649.8		1378.19	16845.4		1378.19	23402.7		1378.19	25396.1
1376.65	25277		1376.7	16812.7		1376.7	22978.3		1376.7	25265.4
1375.15	25046.3		1375.2	16604.9		1375.2	22699.2		1375.2	24747.6
1373.65	24994.1		1373.7	16238.6		1373.7	22400.2		1373.7	24411.9
1372.15	24978.7		1372.2	16326.1		1372.2	22294.9		1372.2	24191.4
1370.65	24721.5		1370.7	16345.3		1370.7	22307.9		1370.7	24142.8
1369.15	24549.4		1369.2	16087.7		1369.2	22034.2		1369.2	23940.9
1367.65	24627.4		1367.7	16025.2		1367.7	21982.3		1367.7	23905.7
1366.15	24392.1		1366.2	16017.7		1366.2	22207.1		1366.2	23773.8
1364.65	24613.4		1364.7	15946.9		1364.7	22096.9		1364.7	23823.6
1363.15	24508.1		1363.2	15991.1		1363.2	21776.8		1363.2	23715.2
1361.65	24566		1361.7	15992		1361.7	21973.1		1361.7	24028.1
1360.15	24730.5		1360.2	16014.5		1360.2	21553.3		1360.2	23884.7
1358.65	24775.1		1358.7	15967.1		1358.7	21844.5		1358.7	23854.5
1357.14	24603.3		1357.19	15879.8		1357.19	22012.4		1357.19	23776.1
1355.64	24591.3		1355.69	16048.7		1355.69	21920.7		1355.69	23601.2
1354.14	24607.5		1354.19	16284.1		1354.19	21782.4		1354.19	23844
1352.64	24693.7		1352.69	16230		1352.69	21956.9		1352.69	23853.7
1351.13	24974.3		1351.18	16355.5		1351.18	22231		1351.18	23875.2
1349.63	25344.6		1349.68	16627.3		1349.68	22235.7		1349.68	24034.5
1348.12	25345.7		1348.17	17008.6		1348.17	22552.9		1348.17	24218.8
1346.62	25519.7		1346.67	17444.7		1346.67	23162.4		1346.67	24491
1345.12	26150.4		1345.17	17551.5		1345.17	23416.1		1345.17	25060.6
1343.61	26819.1		1343.66	18030.4		1343.66	23692.9		1343.66	25345.8
1342.1	26922.9		1342.15	18565.6		1342.15	24047.7		1342.15	25773.7
1340.6	27636		1340.65	18989.2		1340.65	24400.7		1340.65	26274.5
1339.09	27600.1		1339.14	19085.7		1339.14	25007.5		1339.14	26597.4
1337.59	27462.9		1337.64	19143.9		1337.64	25046.4		1337.64	26759.3
1336.08	27367.4		1336.13	18767.5		1336.13	24803.2		1336.13	26899.5
1334.57	27076.1		1334.62	18344.7		1334.62	24648.1		1334.62	26420.8
1333.07	26745.1		1333.12	18006.7		1333.12	24214.4		1333.12	26308.9
1331.56	26132.4		1331.61	17784.9		1331.61	23809.1		1331.61	26011.4
1330.05	25660.9		1330.1	17307.9		1330.1	23427.1		1330.1	25503.4
1328.54	25693.4		1328.59	17035		1328.59	23066.9		1328.59	25035.4
1327.03	25515.5		1327.08	16667.7		1327.08	23049.8		1327.08	24880.8
1325.52	25223.3		1325.57	16458		1325.57	22168		1325.57	24368.5
1324.01	24825.3		1324.06	16253.3		1324.06	22197.5		1324.06	24306.8
1322.5	24882.8		1322.55	15889.8		1322.55	22021.7		1322.55	23861
1320.99	24763.1		1321.04	16165.5		1321.04	21935.3		1321.04	24011.5
1319.48	24527.6		1319.53	15979.2		1319.53	21827.5		1319.53	23713.3
1317.97	24638.1		1318.02	15968.5		1318.02	21822.3		1318.02	23593.9
1316.46	24521.9		1316.51	16007.3		1316.51	22015.6		1316.51	23865.1
1314.95	24885.4		1315	16249.7		1315	21815.2		1315	23767.2
1313.44	24802.3		1313.49	16273.6		1313.49	21972.1		1313.49	23872.8
1311.93	24649.7		1311.98	16153.6		1311.98	21852.8		1311.98	23738.7
1310.42	24689		1310.47	15994.1		1310.47	22088.9		1310.47	23690.5
1308.9	24784.4		1308.95	16036.2		1308.95	22004.3		1308.95	23819.2
1307.39	24699.7		1307.44	16060.1		1307.44	21885.1		1307.44	23795.8
1305.88	24813.3		1305.93	16039.5		1305.93	21808.8		1305.93	23577.5
1304.36	24740.1		1304.41	16058.4		1304.41	21935.8		1304.41	23844.9
1302.85	24358.2		1302.9	16004.7		1302.9	21813.3		1302.9	23715.9
1301.33	24402.4		1301.38	15835.5		1301.38	21839.5		1301.38	23690.9
1299.82	24496.1		1299.87	15951.9		1299.87	21613.1		1299.87	23259.9
1298.3	24688.8		1298.36	15812.4		1298.36	21629.4		1298.36	23528.7
1296.79	24216.5		1296.84	15818.2		1296.84	21218.4		1296.84	23495.5
1295.27	24158.5		1295.32	15772.9		1295.32	21495.4		1295.32	23404.6
1293.76	24336.2		1293.81	15437.3		1293.81	21421		1293.81	23143.9
1292.24	24207.3		1292.29	15337.6		1292.29	21366.4		1292.29	23190
1290.72	24263		1290.78	15495.2		1290.78	21288.8		1290.78	23100.8
1289.21	24254.4		1289.26	15324.7		1289.26	21310		1289.26	22904.6
1287.69	24046.4		1287.74	15422.8		1287.74	21278.6		1287.74	23001.8
1286.17	24052.7		1286.22	15371		1286.22	21097.2		1286.22	23130.2
1284.65	24006.3		1284.71	15572.9		1284.71	21416.7		1284.71	23126.8
1283.14	24142.6		1283.19	15402.5		1283.19	21586.1		1283.19	23218.9
1281.62	24520.9		1281.67	15673.4		1281.67	21184.2		1281.67	23126.6
1280.1	23929.6		1280.15	15458.7		1280.15	21047.4		1280.15	22999.7
1278.58	24199.2		1278.63	15367.4		1278.63	21096.7		1278.63	22950.3
1277.06	24062.3		1277.11	15345.3		1277.11	21183.8		1277.11	22851.5
1275.54	23984.7		1275.59	15464.7		1275.59	21111.3		1275.59	22946.8
1274.02	23875.8		1274.07	15302.8		1274.07	20968.1		1274.07	22907.3
1272.5	24025.2		1272.55	15377.7		1272.55	20994.3		1272.55	22925.3
1270.98	23835.8		1271.03	15232.3		1271.03	21009		1271.03	22971.2
1269.46	23679.4		1269.51	15211.9		1269.51	20887.3		1269.51	22760.8
1267.94	23851.7		1267.99	15301.6		1267.99	20837.9		1267.99	22612.8
1266.41	23759.4		1266.46	15346.8		1266.46	20923.3		1266.46	22686.7
1264.89	23833		1264.94	15267.3		1264.94	20959.3		1264.94	22831.2
1263.37	23863.9		1263.42	15177.9		1263.42	20998.6		1263.42	22900.1
1261.85	24136.1		1261.9	15114.8		1261.9	21011.7		1261.9	22927.9
1260.32	24001.2		1260.37	15368.5		1260.37	21016.5		1260.37	23116.6
1258.8	23869.6		1258.85	15339.9		1258.85	20924.5		1258.85	22929.4
1257.28	23907		1257.33	15331		1257.33	21159		1257.33	22976.9
1255.75	23675.5		1255.8	15553.3		1255.8	21048.9		1255.8	23040.7
1254.23	23954		1254.28	15477.1		1254.28	21206.2		1254.28	23055.4
1252.7	23902.8		1252.75	15437		1252.75	20950.3		1252.75	22768.3
1251.18	24348.3		1251.23	15565.7		1251.23	20865		1251.23	22878.1
1249.65	23969.4		1249.7	15478.1		1249.7	21318.8		1249.7	23074.6
1248.12	24036.2		1248.18	15418.3		1248.18	21031.9		1248.18	22977.8
1246.6	23822.9		1246.65	15280		1246.65	20992.5		1246.65	22869.6
1245.07	23848.8		1245.12	15500.3		1245.12	21085.7		1245.12	22853.2
1243.54	23922.2		1243.6	15365.3		1243.6	20862.9		1243.6	22974.2
1242.02	23964.4		1242.07	15284.3		1242.07	20869.3		1242.07	22800.6
1240.49	23901.9		1240.54	15262.3		1240.54	20965.8		1240.54	23054.2
1238.96	24109.4		1239.01	15369.6		1239.01	20913.3		1239.01	22823.3
1237.43	23758.9		1237.48	15066.2		1237.48	20862.5		1237.48	22813.4
1235.9	23909.1		1235.96	15157.1		1235.96	20868.9		1235.96	22883.6
1234.38	23966		1234.43	15401.7		1234.43	20862.3		1234.43	22499.3
1232.85	23977.1		1232.9	15227.6		1232.9	20847.5		1232.9	22706.9
1231.32	23832.9		1231.37	15360.9		1231.37	20584.2		1231.37	22842.4
1229.79	24048.3		1229.84	15159.2		1229.84	20732.9		1229.84	22894.6
1228.26	23979.3		1228.31	15160.1		1228.31	20750.8		1228.31	22752.4
1226.73	23653.9		1226.78	15232.9		1226.78	21008.7		1226.78	23010.4
1225.2	23830		1225.25	14974.1		1225.25	20860		1225.25	22797.9
1223.66	24059.8		1223.71	15259.2		1223.71	20879.5		1223.71	22797.8
1222.13	23834.2		1222.18	15124.6		1222.18	21052.4		1222.18	23014.8
1220.6	23925.3		1220.65	15236.5		1220.65	20990.2		1220.65	22955.9
1219.07	24094.6		1219.12	15423.4		1219.12	20926.4		1219.12	22972.1
1217.54	24011		1217.59	15642.8		1217.59	20769.7		1217.59	22888.8
1216	24046.5		1216.05	15591.4		1216.05	21320.8		1216.05	23193.6
1214.47	24254.8		1214.52	15549.8		1214.52	21087.4		1214.52	23219.5
1212.94	24099.5		1212.99	15301.2		1212.99	21183.4		1212.99	22793.8
1211.4	24208.3		1211.45	15443.9		1211.45	21246.8		1211.45	22907.8
1209.87	23919.5		1209.92	15361.6		1209.92	20884.8		1209.92	22813.1
1208.33	24057.6		1208.38	15665.5		1208.38	21026.4		1208.38	23081.8
1206.8	24124		1206.85	15093		1206.85	21109.3		1206.85	22850.4
1205.26	24133.3		1205.31	15310.5		1205.31	20908.8		1205.31	23330.6
1203.73	24318.5		1203.78	15228.3		1203.78	20895.7		1203.78	23146.4
1202.19	23903		1202.24	15450.5		1202.24	21009.5		1202.24	22866.2
1200.65	24099.5		1200.71	15257.7		1200.71	20809.1		1200.71	22867.7
1199.12	23998.3		1199.17	15323.7		1199.17	20721.2		1199.17	22826.9
1197.58	23921.4		1197.63	15332.7		1197.63	20688.5		1197.63	22999.2
1196.04	23865.8		1196.09	15288		1196.09	20673.8		1196.09	22716.1
1194.51	23805.2		1194.56	15511.6		1194.56	20680.2		1194.56	22883.4
1192.97	23697.6		1193.02	15187.3		1193.02	20636.2		1193.02	22915.8
1191.43	23854.9		1191.48	15154		1191.48	20811.6		1191.48	22636.1
1189.89	24041.4		1189.94	15111.1		1189.94	20767.6		1189.94	22907.3
1188.35	23721		1188.4	15021		1188.4	20874.7		1188.4	22767.5
1186.81	24105.5		1186.86	15215.2		1186.86	20531.8		1186.86	22801.4
1185.27	23814.5		1185.32	15185.2		1185.32	20476.6		1185.32	22892.2
1183.73	23637.2		1183.78	15238		1183.78	20531.7		1183.78	22767.1
1182.19	23795.9		1182.24	15123.6		1182.24	20546.2		1182.24	23015.2
1180.65	23443.4		1180.7	14950.9		1180.7	20638.6		1180.7	22869
1179.11	23976.8		1179.16	15131.9		1179.16	20636.9		1179.16	22800.7
1177.57	23871		1177.62	15178.2		1177.62	20503.7		1177.62	22714.6
1176.03	24079.8		1176.08	15133.6		1176.08	20659.3		1176.08	22875
1174.48	24003.2		1174.54	15113.4		1174.54	20835.9		1174.54	22834.3
1172.94	23774.2		1172.99	15174.3		1172.99	20608.8		1172.99	22770.9
1171.4	23837		1171.45	15183.2		1171.45	20530.9		1171.45	22770.8
1169.86	24005.1		1169.91	15281.3		1169.91	20344.5		1169.91	22720.4
1168.31	23850.8		1168.36	15431.2		1168.36	20653.9		1168.36	22593.9
1166.77	23871.5		1166.82	15300.8		1166.82	20561.4		1166.82	22810.8
1165.22	23762.6		1165.28	15301.6		1165.28	20501.4		1165.28	22579.1
1163.68	23780.1		1163.73	15158.4		1163.73	20499.7		1163.73	22600
1162.14	23795.9		1162.19	15026.5		1162.19	20475.3		1162.19	22570.8
1160.59	23696.8		1160.64	15077.6		1160.64	20198.5		1160.64	22570.7
1159.04	23541.1		1159.1	15219.2		1159.1	20478.4		1159.1	22716.2
1157.5	23565.1		1157.55	14979.1		1157.55	20174.2		1157.55	22669.1
1155.95	23553.4		1156	15025.2		1156	20361.7		1156	22517
1154.41	23417.3		1154.46	14730.3		1154.46	20276		1154.46	22512
1152.86	23720.8		1152.91	14787.8		1152.91	20106.2		1152.91	22444
1151.31	23570.2		1151.36	15045.6		1151.36	20157.9		1151.36	22536
1149.76	23427.7		1149.82	15248.4		1149.82	20392.1		1149.82	22619.9
1148.22	23495.2		1148.27	14806.7		1148.27	20304.8		1148.27	22458.3
1146.67	23477.1		1146.72	14932		1146.72	20257.9		1146.72	22584.1
1145.12	23518.7		1145.17	15068.5		1145.17	20099.7		1145.17	22600.1
1143.57	23592.6		1143.62	14998.3		1143.62	20374		1143.62	22784
1142.02	23763.3		1142.07	15297.7		1142.07	20275.5		1142.07	22533.7
1140.47	23643.5		1140.52	15082.3		1140.52	20241.5		1140.52	22646.5
1138.92	23522.2		1138.97	15128.4		1138.97	20504.4		1138.97	22741.5
1137.37	23902.4		1137.42	15243.7		1137.42	20599.4		1137.42	22801
1135.82	23816.5		1135.87	15328.3		1135.87	20426.7		1135.87	22910.4
1134.27	23945.1		1134.32	15359.8		1134.32	20757.1		1134.32	23124.6
1132.72	23878.5		1132.77	15491.1		1132.77	20648.9		1132.77	23080.8
1131.17	23955.4		1131.22	15720.6		1131.22	20747		1131.22	23259.4
1129.62	23787.5		1129.67	15550.6		1129.67	20896.7		1129.67	23183.4
1128.06	24279.9		1128.11	15627		1128.11	20782.1		1128.11	23344.2
1126.51	24053.9		1126.56	15764.6		1126.56	20738.4		1126.56	23371.2
1124.96	24391.5		1125.01	15845.8		1125.01	20934.6		1125.01	23691.2
1123.4	24448.9		1123.46	16163.5		1123.46	21182.3		1123.46	23756.8
1121.85	24728.3		1121.9	16204.3		1121.9	21315.5		1121.9	23643.8
1120.3	24932		1120.35	16426.9		1120.35	21596.7		1120.35	24053.6
1118.74	25029.4		1118.79	16673.5		1118.79	21871.4		1118.79	23951.8
1117.19	25287.6		1117.24	16850.9		1117.24	21755.2		1117.24	24552.7
1115.63	25148.6		1115.68	16722.7		1115.68	21762.8		1115.68	24203.3
1114.08	24948.5		1114.13	16517.5		1114.13	21862		1114.13	24164.2
1112.52	24890		1112.57	16476.2		1112.57	21453.4		1112.57	24019
1110.97	24654.8		1111.02	16438.1		1111.02	21454.6		1111.02	23976.8
1109.41	24686.2		1109.46	16188.1		1109.46	21232.6		1109.46	23677.5
1107.85	24438.3		1107.9	16089.1		1107.9	21155.2		1107.9	23707.6
1106.29	24249.9		1106.35	15884.2		1106.35	20772.8		1106.35	23398.9
1104.74	24145		1104.79	15905.7		1104.79	20514.1		1104.79	23355.3
1103.18	23977.6		1103.23	15749.1		1103.23	20571.8		1103.23	23234.5
1101.62	23999.6		1101.67	15695.2		1101.67	20797.8		1101.67	23526.2
1100.06	24027.9		1100.11	15575.6		1100.11	20526.5		1100.11	23131.2
1098.5	23674.6		1098.56	15601.9		1098.56	20691.5		1098.56	23116.5
1096.94	24014.1		1097	15280.4		1097	20615.9		1097	23233.3
1095.39	23646.5		1095.44	15499.1		1095.44	20715.1		1095.44	23027.7
1093.83	23761.5		1093.88	15575.2		1093.88	20450.5		1093.88	22963.3
1092.26	24062.3		1092.32	15457.3		1092.32	20450.3		1092.32	23314
1090.7	23941.6		1090.76	15269		1090.76	20384.5		1090.76	23014.1
1089.14	23660.8		1089.2	15481.2		1089.2	20277		1089.2	23204.4
1087.58	23719.7		1087.63	15557.2		1087.63	20308.9		1087.63	22959.1
1086.02	23977		1086.07	15677.9		1086.07	20328		1086.07	22920.4
1084.46	23744.4		1084.51	15392.1		1084.51	20043		1084.51	22782.4
1082.9	23553.5		1082.95	15239.2		1082.95	20105.3		1082.95	22575.8
1081.33	23607.5		1081.39	15358.4		1081.39	20049.2		1081.39	22564.4
1079.77	23800.6		1079.82	15168.7		1079.82	19988.4		1079.82	22615.4
1078.21	23597		1078.26	15035.2		1078.26	20071.4		1078.26	22437.6
1076.64	23315.2		1076.7	15187.9		1076.7	19967.4		1076.7	22563.8
1075.08	23418.7		1075.13	15246.2		1075.13	19946.6		1075.13	22475.7
1073.52	23427.9		1073.57	15149.5		1073.57	19801.1		1073.57	22839.9
1071.95	23624.1		1072	15252.5		1072	19928.9		1072	22494.5
1070.39	23379.2		1070.44	15336.3		1070.44	19991.1		1070.44	22524.6
1068.82	23624.8		1068.87	15060.8		1068.87	19809		1068.87	22698.5
1067.25	23463.1		1067.31	15380.9		1067.31	20155.4		1067.31	22963.3
1065.69	23695.7		1065.74	15445.5		1065.74	20158.5		1065.74	22806.6
1064.12	23894.8		1064.17	15494		1064.17	20191.9		1064.17	22898.9
1062.55	23781		1062.61	15544.2		1062.61	20376.8		1062.61	22636.9
1060.99	23890.6		1061.04	15473.1		1061.04	20322.4		1061.04	23242.9
1059.42	24035.2		1059.47	15797.5		1059.47	20269.6		1059.47	23111.7
1057.85	24213.2		1057.9	15952.8		1057.9	20218.5		1057.9	23154.5
1056.28	24147.3		1056.34	15927.9		1056.34	20495.7		1056.34	22942.1
1054.72	23885.3		1054.77	15617.7		1054.77	20224.6		1054.77	22843
1053.15	23827.5		1053.2	15655		1053.2	20192.5		1053.2	23086.5
1051.58	23697.9		1051.63	15443.7		1051.63	20267.3		1051.63	23111.6
1050.01	23390		1050.06	15347.3		1050.06	20015.5		1050.06	22813.4
1048.44	23257.4		1048.49	15172.8		1048.49	19997.8		1048.49	22467.6
1046.87	23535.7		1046.92	15074.9		1046.92	19483.5		1046.92	22289.1
1045.3	23318.8		1045.35	15054.9		1045.35	19513.7		1045.35	22239.6
1043.73	23074.9		1043.78	15089.1		1043.78	19423		1043.78	22234.6
1042.15	23423		1042.21	15032.6		1042.21	19512.2		1042.21	22182
1040.58	23411.4		1040.64	14847.3		1040.64	19383.3		1040.64	22290
1039.01	23124.7		1039.06	15037.3		1039.06	19509		1039.06	22363
1037.44	23517.1		1037.49	15189.1		1037.49	19772.9		1037.49	22614
1035.87	23896.6		1035.92	15526.9		1035.92	20090.8		1035.92	22860.1
1034.29	23989.8		1034.35	15834.2		1034.35	20071.6		1034.35	23258.7
1032.72	24556.5		1032.77	16335.3		1032.77	20743.5		1032.77	23137.6
1031.15	24787.7		1031.2	16839.4		1031.2	20943.4		1031.2	23826.6
1029.57	25504.8		1029.62	17424.2		1029.62	21795.9		1029.62	24164.4
1028	26391.5		1028.05	18064.3		1028.05	22176.5		1028.05	24937.1
1026.42	26739.7		1026.47	18783.5		1026.47	23068.1		1026.47	25712.6
1024.85	27521		1024.9	19475.5		1024.9	23775.1		1024.9	26349.7
1023.27	27562.5		1023.32	19599		1023.32	24177.2		1023.32	26869
1021.7	27351.7		1021.75	19360.8		1021.75	24022.3		1021.75	27040.8
1020.12	26841.2		1020.17	18686.5		1020.17	23670.7		1020.17	26958.6
1018.54	25883.8		1018.6	17657.3		1018.6	22707.2		1018.6	25866.4
1016.97	24823.8		1017.02	16871.1		1017.02	21744.2		1017.02	24953.8
1015.39	24170		1015.44	16113.8		1015.44	21033.6		1015.44	24054.3
1013.81	23717.8		1013.86	15629.4		1013.86	20179.1		1013.86	23438.9
1012.23	23275.2		1012.29	15078.7		1012.29	19744.8		1012.29	22806.3
1010.65	23154.4		1010.71	14765.8		1010.71	19717.8		1010.71	22354.5
1009.08	22718.5		1009.13	14676.3		1009.13	19394.6		1009.13	22387.6
1007.5	22664.4		1007.55	14612.2		1007.55	19070.1		1007.55	22020
1005.92	22705.3		1005.97	14638.4		1005.97	18976.7		1005.97	22012
1004.34	22567.3		1004.39	14363.8		1004.39	18953.1		1004.39	21374
1002.76	22605		1002.81	14252.4		1002.81	18851.9		1002.81	21692.1
1001.18	22388		1001.23	14275.4		1001.23	18477.1		1001.23	21598.7
999.597	22501.6		999.649	14110.3		999.649	18613.3		999.649	21505.3
998.015	22253.1		998.068	14280.4		998.068	18749.5		998.068	21453.1
996.434	22531.1		996.487	14211.8		996.487	18528.3		996.487	21601.6
994.852	22278		994.905	14138.4		994.905	18594.8		994.905	21754.9
993.27	22265.1		993.323	14351		993.323	18384.8		993.323	21418.2
991.687	22228.6		991.74	14435.6		991.74	18541.4		991.74	21408.7
990.104	22348.4		990.157	14351.2		990.157	18470.5		990.157	21381.8
988.521	22251.9		988.574	14462.6		988.574	18647.6		988.574	21465.5
986.938	22433.2		986.99	14255.1		986.99	18519.8		986.99	21473.3
985.354	22486.6		985.406	14424.9		985.406	18385.8		985.406	21429.1
983.769	22267		983.822	14368.9		983.822	18614.8		983.822	21466.9
982.185	22460.8		982.237	14343		982.237	18521.9		982.237	21288.6
980.6	22386.4		980.652	14384.8		980.652	18607.2		980.652	21785.5
979.014	22430.3		979.067	14451.9		979.067	18433.9		979.067	21536.2
977.429	22571.9		977.481	14214.7		977.481	18547.6		977.481	21662.2
975.842	22778.1		975.895	14441		975.895	18437.4		975.895	21354.8
974.256	22434.2		974.309	14246.4		974.309	18518		974.309	21696.7
972.669	22350.5		972.722	14397		972.722	18529.1		972.722	21643
971.082	22414.8		971.135	14293.9		971.135	18288.3		971.135	21337.4
969.495	22468.1		969.547	14279		969.547	18409.8		969.547	21186.1
967.907	22129.3		967.96	14125.6		967.96	18284		967.96	21342
966.319	22107		966.371	14219.4		966.371	18336.1		966.371	21236.5
964.73	22073.8		964.783	14232.8		964.783	18004.2		964.783	21234.9
963.141	21976		963.194	14005.6		963.194	18191.7		963.194	21161
961.552	22008.9		961.605	14049		961.605	18118		961.605	21079.2
959.962	22165.9		960.015	14145.8		960.015	18196.9		960.015	21194
958.372	21999		958.425	13928.1		958.425	18110.6		958.425	21305.6
956.782	21987.9		956.835	14018.7		956.835	18269.6		956.835	21244.3
955.191	21797.5		955.244	14084.1		955.244	17944.5		955.244	21354.3
953.6	22133.6		953.653	14177.7		953.653	18282.6		953.653	21324.4
952.009	22138.1		952.062	14145.6		952.062	18165		952.062	21153.1
950.417	22097		950.47	14195.1		950.47	18308.1		950.47	21137.4
948.825	22074.8		948.878	14037.4		948.878	17879.6		948.878	21102.8
947.233	22063.6		947.286	14101.1		947.286	18157.7		947.286	21239.4
945.64	22099.5		945.693	14153.8		945.693	18162.7		945.693	21234.7
944.047	22061.6		944.1	14091.9		944.1	17979.3		944.1	21115.4
942.453	21934.3		942.506	13995.5		942.506	18028.2		942.506	21217.4
940.859	21841.6		940.912	13823.9		940.912	17957.8		940.912	21196.9
939.265	21877.5		939.318	14036.6		939.318	17845.1		939.318	20988.3
937.67	22179.9		937.724	14051.6		937.724	17912.8		937.724	21138.9
936.076	22090.3		936.129	14083.8		936.129	18085.5		936.129	21229.8
934.48	22191.9		934.533	14170.9		934.533	17903.9		934.533	20980.5
932.885	22060.1		932.938	14223.5		932.938	18242.6		932.938	21011.9
931.289	22193		931.342	14305.8		931.342	17938.9		931.342	21187.3
929.692	22253.8		929.745	14652.7		929.745	18147.4		929.745	20946.1
928.095	22735.8		928.149	14869.5		928.149	18114.8		928.149	21342.3
926.498	22862.2		926.552	15198.9		926.552	18449.9		926.552	21439.3
924.901	23445.5		924.954	15640.9		924.954	18664.5		924.954	21459.5
923.303	23828.3		923.356	16071.7		923.356	19015		923.356	21694.1
921.705	24137.4		921.758	16528.9		921.758	19672		921.758	22236.8
920.106	24559		920.16	16795.1		920.16	20048.8		920.16	22711.9
918.508	24652		918.561	16897		918.561	20477		918.561	23302.6
916.908	24766.9		916.962	16931.7		916.962	20872.2		916.962	23514.7
915.309	24512.8		915.362	17031.9		915.362	20999.9		915.362	24095.5
913.709	24405.8		913.762	16574.3		913.762	21054.1		913.762	24468.3
912.109	24255		912.162	16104.4		912.162	21144.3		912.162	24378.4
910.508	23663.9		910.561	16082.9		910.561	20831.4		910.561	24757.2
908.907	23329.1		908.96	15560.2		908.96	20456.2		908.96	24355
907.306	22991.4		907.359	15315.7		907.359	19957.9		907.359	23907.8
905.704	22636.6		905.757	14991.6		905.757	19491		905.757	23619.9
904.102	22233.6		904.155	14658.3		904.155	19200.6		904.155	23193.3
902.499	22263		902.553	14411		902.553	18860.4		902.553	22367.5
900.896	22042.7		900.95	14488.2		900.95	18442.4		900.95	22156.6
899.293	21944.2		899.347	14117.8		899.347	18054.2		899.347	22104.9
897.69	22003.2		897.743	14146.7		897.743	18084		897.743	21465.4
896.086	21856.5		896.139	14015.1		896.139	18012.5		896.139	21418.5
894.482	21758.1		894.535	14148.4		894.535	17994		894.535	21377.8
892.877	21918.4		892.93	14166.4		892.93	17886.7		892.93	21288.9
891.272	21908.8		891.325	14100.2		891.325	17731.1		891.325	21581.7
889.667	21961.5		889.72	14143.1		889.72	18178.4		889.72	21363.5
888.061	22280.4		888.114	14263.8		888.114	18022.8		888.114	21623.4
886.455	22219.4		886.508	14211.7		886.508	18019.9		886.508	21305.7
884.849	21755.3		884.902	14512.9		884.902	18244.2		884.902	21374
883.242	22002.5		883.295	14277.1		883.295	18172.7		883.295	21313.2
881.635	22048.9		881.688	14346.4		881.688	18085.8		881.688	21652.2
880.027	21933.5		880.081	14239.8		880.081	17871.3		880.081	21432.8
878.419	21927.1		878.473	14138		878.473	17778.2		878.473	21227.4
876.811	21662.6		876.865	14138.8		876.865	17581		876.865	21289.5
875.203	21632.8		875.256	14001.3		875.256	17679.2		875.256	21036
873.594	21486.6		873.647	13811.1		873.647	17586.2		873.647	21032.9
871.984	21551.7		872.038	13841.5		872.038	17322.4		872.038	20790.5
870.375	21661.8		870.428	13657.5		870.428	17363.1		870.428	20843.3
868.765	21439.5		868.818	13788.9		868.818	17174		868.818	20722.1
867.154	21473.5		867.208	13727.7		867.208	17290.8		867.208	20703.5
865.544	21287.1		865.597	13488		865.597	17239.9		865.597	20729.9
863.933	21332		863.986	13715.5		863.986	17201.4		863.986	20737.7
862.321	21291.5		862.375	13584.6		862.375	17187.8		862.375	20650.8
860.709	20985.8		860.763	13545.2		860.763	17047		860.763	20548.4
859.097	21277.3		859.151	13530.6		859.151	16844.3		859.151	20548.5
857.485	21098.9		857.538	13717.6		857.538	16914.4		857.538	20615.2
855.872	21103.5		855.925	13496.8		855.925	17040.4		855.925	20626.1
854.258	21185.5		854.312	13645		854.312	17037.7		854.312	20578
852.645	21004.1		852.699	13456.9		852.699	16934.2		852.699	20432.4
851.031	20987		851.085	13408.3		851.085	16942.4		851.085	20562.6
849.417	21194.5		849.47	13372.1		849.47	17072.9		849.47	20401.6
847.802	21172.7		847.856	13479.9		847.856	16776		847.856	20542.5
846.187	20949.7		846.24	13234.7		846.24	16911.1		846.24	20463.6
844.571	20897		844.625	13282.1		844.625	16622.1		844.625	20451.3
842.956	20736		843.009	13498.2		843.009	16579.2		843.009	20268.8
841.339	21012.9		841.393	13305.7		841.393	16878.2		841.393	20310.6
839.723	20994.3		839.777	13272.7		839.777	16897.2		839.777	20613.8
838.106	21015.8		838.16	13332.4		838.16	16840.3		838.16	20491.7
836.489	21099.2		836.542	13662.7		836.542	16938.1		836.542	20624.7
834.871	21160.9		834.925	13677.5		834.925	16717.5		834.925	20722
833.253	21204.1		833.307	13721.6		833.307	17156.8		833.307	20768.4
831.635	21307.5		831.689	13767.3		831.689	17129.3		831.689	20924.3
830.016	21603.8		830.07	13922.6		830.07	17358.2		830.07	20986.1
828.397	21986.6		828.451	14223		828.451	17508.3		828.451	21095.6
826.778	21737.7		826.831	14155.8		826.831	17331		826.831	21303.9
825.158	21867.1		825.212	14064		825.212	17673.9		825.212	20879.3
823.538	21417.8		823.591	13878.1		823.591	17408.7		823.591	20979.5
821.917	21116.7		821.971	13761.6		821.971	17066.5		821.971	20851.4
820.296	20994.8		820.35	13457.1		820.35	16833.9		820.35	20498.1
818.675	20863.6		818.729	13525.9		818.729	16732.5		818.729	20515.1
817.053	20999.2		817.107	13287.8		817.107	17035.1		817.107	20664.7
815.431	20965.2		815.485	13481.5		815.485	16631.6		815.485	20253.1
813.809	21039.1		813.863	13328.3		813.863	16743		813.863	20418.1
812.186	20801.7		812.24	13458.6		812.24	16872.8		812.24	20459.7
810.563	20764.7		810.617	13438		810.617	16659.1		810.617	20636.8
808.94	20797		808.994	13471.3		808.994	16548.6		808.994	20442.8
807.316	20650.6		807.37	13393.6		807.37	16504.4		807.37	20352
805.692	20735.3		805.746	13180.6		805.746	16515.7		805.746	20171.9
804.067	20479.8		804.121	13109.3		804.121	16543.8		804.121	20325.9
802.442	20319.7		802.496	12947.2		802.496	16330.4		802.496	20118.2
800.817	20341.3		800.871	13126.6		800.871	16343.2		800.871	19935.2
799.191	20441.3		799.245	13010.7		799.245	16183.7		799.245	19820
797.565	19987.8		797.619	12751.9		797.619	16219.6		797.619	19886.3
795.939	20184.6		795.993	12855.9		795.993	16078.7		795.993	19803.4
794.312	20130.9		794.366	13038.3		794.366	15997.8		794.366	19802
792.685	20091		792.739	12779.7		792.739	16191.9		792.739	19811.4
791.058	20129.5		791.112	12648.6		791.112	16066.5		791.112	19725.5
789.43	20206.4		789.484	12964.5		789.484	15967.2		789.484	19814.7
787.802	20146.5		787.856	12778.2		787.856	15903.3		787.856	19903.9
786.173	20108.2		786.227	12774.6		786.227	15797.9		786.227	19902.5
784.544	20017.7		784.598	12769.6		784.598	16059.4		784.598	19836.6
782.915	20097.6		782.969	12552.7		782.969	15800.6		782.969	19962.6
781.285	19944.3		781.339	12555.3		781.339	16003.7		781.339	19806.2
779.655	19990.4		779.709	12630.1		779.709	15890.8		779.709	19458.2
778.025	20094.8		778.079	12660.3		778.079	15911.3		778.079	19855.6
776.394	19806.6		776.448	12673.6		776.448	15898		776.448	19818.9
774.763	20036.7		774.817	12613.4		774.817	15927.7		774.817	19656.6
773.131	19912.6		773.185	12571.5		773.185	15946.6		773.185	19653.6
771.499	19932.6		771.554	12707.4		771.554	15683.7		771.554	19707.4
769.867	19937.3		769.921	12621.2		769.921	15797.6		769.921	19663.2
768.234	19863.9		768.289	12674.3		768.289	15784.4		768.289	19664.9
766.601	20067.6		766.656	12713.6		766.656	15899.8		766.656	19689.5
764.968	19986.6		765.022	12589.2		765.022	15745.8		765.022	19821.3
763.334	19920.9		763.389	12628.5		763.389	15672.9		763.389	19653.1
761.7	19862.8		761.755	12787.1		761.755	15558.8		761.755	19699.1
760.066	19866		760.12	12713.2		760.12	15805.7		760.12	19645.7
758.431	20153.6		758.485	12793.8		758.485	15943.9		758.485	19538.8
756.796	19728.6		756.85	12550.2		756.85	15941.3		756.85	19623.1
755.16	20025.3		755.215	12912		755.215	15675.9		755.215	19600.3
753.524	19922.9		753.579	12631.8		753.579	15688.7		753.579	19722.7
751.888	19991.8		751.942	12606.9		751.942	15857.4		751.942	19822.2
750.251	20037.7		750.306	12598.8		750.306	15787.7		750.306	19626.8
748.614	19917.1		748.669	12633.4		748.669	15750		748.669	19707.8
746.977	19940		747.031	12749		747.031	15628.5		747.031	19756.8
745.339	19723.4		745.393	12669.1		745.393	15688.6		745.393	19529.5
743.701	19967.7		743.755	12531.3		743.755	15678.5		743.755	19560.2
742.062	19870.1		742.117	12601		742.117	15486.8		742.117	19566.4
740.423	19781.7		740.478	12789.7		740.478	15652.2		740.478	19630.7
738.784	19800.1		738.839	12453.6		738.839	15715.3		738.839	19615.6
737.145	19579.1		737.199	12652.9		737.199	15651.8		737.199	19597.4
735.504	19862.8		735.559	12707.3		735.559	15329.3		735.559	19567.1
733.864	19803.4		733.919	12458.4		733.919	15432		733.919	19690.6
732.223	19511		732.278	12589		732.278	15627.7		732.278	19309.8
730.582	19719.8		730.637	12465.1		730.637	15442.4		730.637	19462.4
728.941	19599.6		728.995	12489		728.995	15513.1		728.995	19525
727.299	19642.4		727.353	12391.1		727.353	15483.2		727.353	19403.3
725.657	19488.8		725.711	12462.2		725.711	15190.1		725.711	19446.1
724.014	19514.8		724.069	12469.4		724.069	15288.1		724.069	19320
722.371	19432.8		722.426	12240.7		722.426	15097.1		722.426	19014.3
720.728	19189.5		720.782	12435		720.782	15198.2		720.782	19264.1
719.084	19293.2		719.139	12344.8		719.139	15312.9		719.139	19282.5
717.44	19284.2		717.494	12324.6		717.494	15061.1		717.494	19200.6
715.795	19352.8		715.85	12274		715.85	15121.1		715.85	19191.7
714.151	19477.7		714.205	12241.7		714.205	15150.7		714.205	19059.7
712.505	19327.4		712.56	12317.2		712.56	14966		712.56	19205.8
710.86	19277.4		710.914	12175.5		710.914	14886.2		710.914	19162
709.214	19355.1		709.268	12431.8		709.268	15259		709.268	19260.9
707.567	19276.3		707.622	12472.3		707.622	15183.7		707.622	19179.1
705.921	19247.6		705.975	12512.9		705.975	15345.3		705.975	19109.5
704.274	19398.1		704.328	12463.8		704.328	15257.9		704.328	19278.2
702.626	19443.8		702.681	12653		702.681	15411.8		702.681	19153.9
700.978	19597.1		701.033	12619.2		701.033	15213.7		701.033	19321
699.33	19495.6		699.385	12621.7		699.385	15326.6		699.385	19152.8
697.682	19419.9		697.736	12627.2		697.736	15237.7		697.736	19389.6
696.033	19388.2		696.087	12522.1		696.087	15430.9		696.087	19380.7
694.383	19579.4		694.438	12270		694.438	14999.5		694.438	19435.4
692.734	19146.1		692.788	12402.9		692.788	15044.2		692.788	19255.2
691.084	19073.6		691.138	12417.6		691.138	15125.1		691.138	19084.2
689.433	19029.8		689.488	12309.6		689.488	14963.7		689.488	19002.6
687.782	19102.8		687.837	12257.7		687.837	14790.3		687.837	18845.3
686.131	18947		686.186	11960.5		686.186	14910.6		686.186	18689.6
684.479	19191		684.534	12279.5		684.534	14610.1		684.534	18730.8
682.828	18962.6		682.882	11876.5		682.882	14683.5		682.882	18740.2
681.175	18826.7		681.23	12004.8		681.23	14651		681.23	18698.1
679.523	18766.5		679.577	12126.9		679.577	14497.4		679.577	18824
677.869	18777.3		677.924	11934.5		677.924	14738.7		677.924	18934.6
676.216	18895.5		676.271	11922		676.271	14789.3		676.271	18776.1
674.562	18776.4		674.617	11954.9		674.617	14657		674.617	18885.2
672.908	18991.3		672.963	11957.5		672.963	14568.6		672.963	18826.5
671.253	18899.3		671.308	12165.7		671.308	14421.3		671.308	18819.2
669.598	18876.9		669.653	12159.2		669.653	14603.4		669.653	18982.6
667.943	18863.5		667.998	12146.7		667.998	14678.1		667.998	18732.1
666.287	18978.5		666.342	12164.4		666.342	14695.5		666.342	18931.7
664.631	19037.6		664.686	12281.7		664.686	14780.8		664.686	19051.2
662.975	19193.3		663.03	12409.6		663.03	14917.3		663.03	19015.2
661.318	19136.1		661.373	12510.2		661.373	14918		661.373	18988.2
659.661	19290.2		659.716	12470.5		659.716	15016.7		659.716	19320.3
658.003	19177.2		658.058	12626.8		658.058	14910.3		658.058	19392.9
656.345	19218.1		656.4	12579.5		656.4	14968.3		656.4	19127.6
654.687	19257.4		654.742	12616.7		654.742	15250.9		654.742	19420.2
653.028	19433.9		653.083	12516.7		653.083	14942.5		653.083	19421.9
651.369	19331.6		651.424	12587		651.424	15249.1		651.424	19271.3
649.71	19254.8		649.765	12756.7		649.765	15192.4		649.765	19286.5
648.05	19292.6		648.105	12724.5		648.105	15107.2		648.105	19339.3
646.39	19411.7		646.445	12562.8		646.445	15228.3		646.445	19533.7
644.729	19347.1		644.784	12619.5		644.784	15183.7		644.784	19246.2
643.068	19092.8		643.123	12528.6		643.123	15071.4		643.123	19503.8
641.407	19044.9		641.462	12519.1		641.462	14978.8		641.462	19445.1
639.745	18879.6		639.8	12484		639.8	15295.4		639.8	19406.1
638.083	18837.7		638.138	12364.6		638.138	14775.5		638.138	19368.6
636.42	18779.2		636.476	12332.6		636.476	14867.9		636.476	19186.8
634.758	18980.9		634.813	12265.9		634.813	14841.5		634.813	19143.3
633.094	18951.1		633.15	12512		633.15	14782.1		633.15	19214.1
631.431	18978.3		631.486	12565.6		631.486	14985.7		631.486	19239.8
629.767	18999.5		629.822	12311.1		629.822	14911.2		629.822	19337.6
628.102	19118.4		628.158	12603.5		628.158	15089.1		628.158	19396.3
626.438	19054		626.493	12554.9		626.493	15083.7		626.493	19402.4
624.772	19042.1		624.828	12715		624.828	15126.3		624.828	19539.1
623.107	19046.8		623.162	12489.3		623.162	15002.4		623.162	19306.5
621.441	19200		621.496	12538.3		621.496	14940		621.496	19219.5
619.775	18844.6		619.83	12438.7		619.83	14649.5		619.83	19225.7
618.108	18702.3		618.163	12333.2		618.163	14822.7		618.163	19027.8
616.441	18602		616.496	12359.7		616.496	14576		616.496	18851
614.774	18608.3		614.829	12263.3		614.829	14576.7		614.829	18857.2
613.106	18574.1		613.161	12244.8		613.161	14456		613.161	18703
611.438	18806.6		611.493	12316.3		611.493	14485.2		611.493	18806.6
609.769	18562.6		609.825	12148		609.825	14709.2		609.825	18809.8
608.1	19043.7		608.156	12262.8		608.156	14425.3		608.156	18884.9
606.431	18922.6		606.486	12490		606.486	14845.4		606.486	19084.3
604.761	18960.2		604.817	12505.9		604.817	14959.8		604.817	18993.1
603.091	19135.5		603.147	12665.6		603.147	14734.4		603.147	19053.2
601.421	18962		601.476	12668		601.476	14691.7		601.476	19244.9
599.75	18854.4		599.805	12534.2		599.805	14602.6		599.805	19057.9
598.079	18764.9		598.134	12478.3		598.134	14634.7		598.134	19038.6
596.407	18501.9		596.463	12557.1		596.463	14589		596.463	18863.8
594.735	18487.2		594.791	12161.8		594.791	14244.3		594.791	18710
593.063	18465		593.118	11904.2		593.118	14074.7		593.118	18450.1
591.39	18061.8		591.445	11864.9		591.445	13996.3		591.445	18332.3
589.717	18014.3		589.772	11601.5		589.772	13864.1		589.772	18184.6
588.043	17901.1		588.099	11513		588.099	13788.8		588.099	18186.5
586.369	17752.2		586.425	11466.4		586.425	13592.5		586.425	17811.9
584.695	17600.3		584.751	11475		584.751	13435.2		584.751	17857.1
583.02	17785.9		583.076	11349.3		583.076	13479.4		583.076	17621.7
581.345	17599.7		581.401	11296.8		581.401	13549		581.401	17719.1
579.67	17579.3		579.726	11362.2		579.726	13315.7		579.726	17864.3
577.994	17476.8		578.05	11338		578.05	13358.4		578.05	17648.4
576.318	17347.6		576.374	11260.2		576.374	13337		576.374	17653.3
574.641	17445		574.697	11148.1		574.697	13087.5		574.697	17870
572.965	17436.5		573.02	11211.9		573.02	13285.3		573.02	17643.8
571.287	17367		571.343	11169.9		571.343	13159.6		571.343	17450.4
569.609	17440.5		569.665	11126.4		569.665	13045.9		569.665	17461.4
567.931	17223.5		567.987	11234.9		567.987	13108		567.987	17414.2
566.253	17060.2		566.309	10971		566.309	13135.8		566.309	17691.7
564.574	17327.3		564.63	10944		564.63	13011.7		564.63	17500
562.895	17283.1		562.951	10957.2		562.951	13142.3		562.951	17357.6
561.215	17119.9		561.271	11082		561.271	12976.6		561.271	17666.2
559.535	17217.2		559.591	10836.3		559.591	12885.4		559.591	17434.5
557.855	17296.6		557.911	11086		557.911	12844.8		557.911	17487
556.174	17094.8		556.23	10934		556.23	12947		556.23	17477.1
554.493	17220.3		554.549	10859.5		554.549	12979.2		554.549	17373.4
552.811	17055.8		552.867	11149.2		552.867	12877.7		552.867	17451.2
551.129	16831.9		551.185	10905.2		551.185	12899.6		551.185	17279.3
549.447	17172.8		549.503	10734.1		549.503	12860.5		549.503	17305
547.764	16941.5		547.82	11065.2		547.82	13011.6		547.82	17271.4
546.081	17029.8		546.137	10855.5		546.137	12893.8		546.137	17228.8
544.398	16933.8		544.454	11058.8		544.454	12811.7		544.454	17312.5
542.714	17075.4		542.77	10867		542.77	12818.7		542.77	17387.2
541.03	16845.9		541.085	10900.9		541.085	12764.8		541.085	17173.9
539.345	16782.7		539.401	10842.8		539.401	12733.3		539.401	17094.3
537.66	16967.3		537.716	10991		537.716	12780.3		537.716	17121.6
535.974	17122.1		536.03	10999.7		536.03	12769.5		536.03	17156.2
534.289	16851.2		534.345	10852.6		534.345	12665.3		534.345	17149.3
532.602	16857.8		532.658	10893.9		532.658	12620.4		532.658	16923
530.916	16843.5		530.972	11004.9		530.972	12695.6		530.972	17184.4
529.229	16759.6		529.285	10945.4		529.285	12492.2		529.285	17202.7
527.542	16982.5		527.598	10755.5		527.598	12509.6		527.598	16826.9
525.854	16760.8		525.91	10844.2		525.91	12534.5		525.91	16760.8
524.166	16451.9		524.222	10719.6		524.222	12657		524.222	17122.8
522.477	16736.9		522.533	10941.5		522.533	12403.4		522.533	16942.7
520.788	16702		520.844	10707.4		520.844	12440.1		520.844	16958
519.099	16748.4		519.155	10650.9		519.155	12459		519.155	16895
517.409	16725.4		517.466	10613.8		517.466	12602.2		517.466	16800.8
515.719	16638.7		515.776	10634.3		515.776	12363.6		515.776	16776.3
514.029	16840.5		514.085	10878.2		514.085	12648.7		514.085	17081.5
512.338	16608.9		512.394	10820.3		512.394	12546.3		512.394	16778.9
510.647	16673.1		510.703	10768.3		510.703	12528.2		510.703	16961.3
508.955	16877.7		509.012	10675		509.012	12303.1		509.012	16987
507.263	16748.2		507.32	10765		507.32	12586.5		507.32	16919.6
505.571	16748.8		505.627	10884.4		505.627	12478.3		505.627	16875.8
503.878	16657.8		503.934	10977.3		503.934	12510.4		503.934	16932.5
502.185	16590.5		502.241	10813.1		502.241	12610.4		502.241	17054.1
500.492	16836.2		500.548	10773		500.548	12522.9		500.548	17062
498.798	16791		498.854	10671		498.854	12507.8		498.854	16999.1
497.103	16592.4		497.16	10777		497.16	12445.5		497.16	16822.5
495.409	16706.6		495.465	10782.7		495.465	12542.5		495.465	16852.6
493.713	16536.1		493.77	10661.6		493.77	12427		493.77	16971.2
492.018	16659.1		492.074	10711.5		492.074	12342.6		492.074	16809.5
490.322	16606.6		490.378	10732		490.378	12388		490.378	16902.9
488.626	16487.8		488.682	10768.6		488.682	12415.6		488.682	16872.5
486.929	16510.6		486.986	10606.3		486.986	12349		486.986	16843.6
485.232	16574.6		485.289	10666.5		485.289	12333.9		485.289	16699.8
483.535	16531		483.591	10788.6		483.591	12349.7		483.591	16703.3
481.837	16368.2		481.893	10596.9		481.893	12265.4		481.893	16779
480.139	16554.3		480.195	10658.6		480.195	12293.1		480.195	16822.2
478.44	16499		478.496	10701.1		478.496	12191.2		478.496	16811
476.741	16446.6		476.798	10622.9		476.798	12290.9		476.798	16702.7
475.042	16336.9		475.098	10608		475.098	12270		475.098	16759.2
473.342	16347.9		473.398	10699		473.398	12215.2		473.398	16812.7
471.642	16541.2		471.698	10709.1		471.698	12253.1		471.698	16688.2
469.941	16318.3		469.998	10622.1		469.998	12283.7		469.998	16563.8
468.24	16376.3		468.297	10585.2		468.297	12268.6		468.297	16787.8
466.539	16300.5		466.595	10642.3		466.595	12141.9		466.595	16839.8
464.837	16339.4		464.894	10620.1		464.894	12150.4		464.894	16555.4
463.135	16216.7		463.192	10567		463.192	12028.2		463.192	16598.6
461.433	16189.4		461.489	10575.6		461.489	12052.9		461.489	16625.6
459.73	16247.4		459.786	10507.9		459.786	12193.5		459.786	16614.4
458.026	15982.4		458.083	10569.4		458.083	12047.9		458.083	16612.1
456.323	16190		456.379	10579.5		456.379	11937.5		456.379	16329.4
454.619	16284.6		454.675	10486.9		454.675	11878.6		454.675	16306.6
452.914	15845.2		452.971	10538		452.971	12016.2		452.971	16298.4
451.209	16126.1		451.266	10370.7		451.266	11879.5		451.266	16461.9
449.504	15953.8		449.561	10341.2		449.561	11896.9		449.561	16481.5
447.798	16060		447.855	10339.6		447.855	11855.5		447.855	16208
446.092	16092.9		446.149	10314.6		446.149	11745.4		446.149	16191.1
444.386	15955.9		444.443	10254.4		444.443	11777.4		444.443	16095.1
442.679	16046		442.736	10327.5		442.736	11742		442.736	16089.9
440.972	15813.9		441.029	10221.9		441.029	11813.5		441.029	16067.2
439.264	15873.2		439.321	10198.4		439.321	11798.6		439.321	16308
437.556	15996.9		437.613	10243.6		437.613	11678.3		437.613	16361.3
435.848	15791.2		435.905	10272.8		435.905	11877.1		435.905	16154.1
434.139	15913.4		434.196	10322.4		434.196	11707.2		434.196	16198.7
432.43	15804.4		432.487	10152.6		432.487	11591.4		432.487	16238.9
430.72	15818.3		430.777	10225.6		430.777	11586.8		430.777	16103.5
429.01	15922.9		429.067	10183.1		429.067	11838		429.067	15962.4
427.3	15569.9		427.357	10222.4		427.357	11921.1		427.357	16075.6
[truncated: 187 more rows]

## Sheet: Viscosity
mole fraction	viscosity
0.9	0.00592
0.8	0.01363
0.7	0.02548
0.6	0.04452
0.5	0.07771
1	0.000818

## Sheet: Effects of catalysts.
	S	SA	DS	GS	SC	Total lignan
NaOH	1.01311	0.0631	0.17712	0.71645	0.21423	2.18401
[C4mim]pTSA	1.19853	0.08449	0.1659	0.74166	0.16734	2.35791
[C4mim]CH3SO3	1.11442	0.06941	0.19483	0.78809	0.23565	2.40241
[C4mim]NO3	1.09992	0.06387	0.17397	1.00393	0.21105	2.55272
[C4mim]HSO4	1.21573	0.07572	0.21254	0.85974	0.25708	2.62081
[C4mim]OH	1.13874	0.06612	0.18011	1.03936	0.2185	2.64282
[C4mim]Ac	1.29402	0.07514	0.20467	1.18109	0.24829	3.0032

## Sheet: Hydrolysis efficiency 
Effects of microwave time
Time（min）	S	SA	DS	GS	SC	Total lignan
0	0.67703	0.00684	0.16124	0.51452	0.14016	1.49979
4	0.76822	0.01629	0.16418	0.57294	0.16662	1.68824
8	0.8002	0.02449	0.18951	0.93152	0.19808	2.1438
12	1.365	0.09638	0.22466	1.3114	0.29577	3.2932
16	1.33191	0.11842	0.25534	1.33398	0.33105	3.37071
20	1.34302	0.12747	0.25054	1.2853	0.35411	3.36045
Effects of microwave power
microwave power（W）	S	SA	DS	GS	SC	Total lignan
200	1.0577	0.05627	0.13769	0.55266	0.16565	1.96996
400	1.23915	0.077	0.17738	0.95749	0.22834	2.67936
600	1.38418	0.10429	0.25247	1.33701	0.32788	3.40583
800	1.30301	0.09042	0.24582	1.14923	0.29855	3.08702
1000	1.21314	0.08228	0.22123	1.06043	0.26528	2.84237
Effects of [C4mim]Ac loading
[C4mim]Ac loading（g）	S	SA	DS	GS	SC	Total lignan
0.1	1.04957	0.03876	0.16334	0.7037	0.19519	2.15057
0.2	1.29417	0.11911	0.20467	1.18109	0.24829	3.04733
0.3	1.24179	0.12316	0.16751	1.13782	0.33701	3.00729
0.4	1.21466	0.12638	0.16346	1.09726	0.32934	2.9311
0.5	1.19571	0.12856	0.16139	1.06071	0.33716	2.88353

## Sheet: FTIR of S. chinensis residue
	raw materials			IL-reflux			ethanol-MAH			IL-MAH
399.692	0		399.692	0		399.692	0		399.692	0
400.174	0		400.174	0		400.174	0		400.174	0
400.656	0		400.656	0		400.656	0		400.656	0
401.138	0		401.138	0		401.138	0		401.138	0
401.62	0		401.62	0		401.62	0		401.62	0
402.102	0		402.102	0		402.102	0		402.102	0
402.584	0		402.584	0		402.584	0		402.584	0
403.067	0		403.067	0		403.067	0		403.067	0
403.549	0		403.549	0		403.549	0		403.549	0
404.031	0		404.031	0		404.031	0		404.031	0
404.513	0		404.513	0		404.513	0		404.513	0
404.995	0		404.995	0		404.995	0		404.995	0
405.477	0		405.477	0		405.477	0		405.477	0
405.959	0		405.959	0		405.959	0		405.959	0
406.442	0		406.442	0		406.442	0		406.442	0
406.924	0		406.924	0		406.924	0		406.924	0
407.406	0		407.406	0		407.406	0		407.406	0
407.888	0		407.888	0		407.888	0		407.888	0
408.37	0		408.37	0		408.37	0		408.37	0
408.852	0		408.852	0		408.852	0		408.852	0
409.334	0		409.334	0		409.334	0		409.334	0
409.817	0		409.817	0		409.817	0		409.817	0
410.299	0		410.299	0		410.299	0		410.299	0
410.781	0		410.781	0		410.781	0		410.781	0
411.263	0		411.263	0		411.263	0		411.263	0
411.745	0		411.745	0		411.745	0		411.745	0
412.227	0		412.227	0		412.227	0		412.227	0
412.709	0		412.709	0		412.709	0		412.709	0
413.192	0		413.192	0		413.192	0		413.192	0
413.674	0		413.674	0		413.674	0		413.674	0
414.156	0		414.156	0		414.156	0		414.156	0
414.638	0		414.638	0		414.638	0		414.638	0
415.12	0		415.12	0		415.12	0		415.12	0
415.602	0		415.602	0		415.602	0		415.602	0
416.084	0		416.084	0		416.084	0		416.084	0
416.566	0		416.566	0		416.566	0		416.566	0
417.049	0		417.049	0		417.049	0		417.049	0
417.531	0		417.531	0		417.531	0		417.531	0
418.013	0		418.013	0		418.013	0		418.013	0
418.495	0		418.495	0		418.495	0		418.495	0
418.977	0		418.977	0		418.977	0		418.977	0
419.459	0		419.459	0		419.459	0		419.459	0
419.941	0		419.941	0		419.941	0		419.941	0
420.423	0		420.423	0		420.423	0		420.423	0
420.906	0		420.906	0		420.906	0		420.906	0
421.388	0		421.388	0		421.388	0		421.388	0
421.87	0		421.87	0		421.87	0		421.87	0
422.352	0		422.352	0		422.352	0		422.352	0
422.834	0		422.834	0		422.834	0		422.834	0
423.316	0		423.316	0		423.316	0		423.316	0
423.798	0		423.798	0		423.798	0		423.798	0
424.281	0		424.281	0		424.281	0		424.281	0
424.763	0		424.763	0		424.763	0		424.763	0
425.245	0		425.245	0		425.245	0		425.245	0
425.727	0		425.727	0		425.727	0		425.727	0
426.209	0		426.209	0		426.209	0		426.209	0
426.691	0		426.691	0		426.691	0		426.691	0
427.173	0		427.173	0		427.173	0		427.173	0
427.656	0		427.656	0		427.656	0		427.656	0
428.138	0		428.138	0		428.138	0		428.138	0
428.62	0		428.62	0		428.62	0		428.62	0
429.102	0		429.102	0		429.102	0		429.102	0
429.584	0		429.584	0		429.584	0		429.584	0
430.066	0		430.066	0		430.066	0		430.066	0
430.548	0		430.548	0		430.548	0		430.548	0
431.031	0		431.031	0		431.031	0		431.031	0
431.513	0		431.513	0		431.513	0		431.513	0
431.995	0		431.995	0		431.995	0		431.995	0
432.477	0		432.477	0		432.477	0		432.477	0
432.959	0		432.959	0		432.959	0		432.959	0
433.441	0		433.441	0		433.441	0		433.441	0
433.923	0		433.923	0		433.923	0		433.923	0
434.406	0		434.406	0		434.406	0		434.406	0
434.888	0		434.888	0		434.888	0		434.888	0
435.37	0		435.37	0		435.37	0		435.37	0
435.852	0		435.852	0		435.852	0		435.852	0
436.334	0		436.334	0		436.334	0		436.334	0
436.816	0		436.816	0		436.816	0		436.816	0
437.298	0		437.298	0		437.298	0		437.298	0
437.78	0		437.78	0		437.78	0		437.78	0
438.263	0		438.263	0		438.263	0		438.263	0
438.745	0		438.745	0		438.745	0		438.745	0
439.227	0		439.227	0		439.227	0		439.227	0
439.709	0		439.709	0		439.709	0		439.709	0
440.191	0		440.191	0		440.191	0		440.191	0
440.673	0		440.673	0		440.673	0		440.673	0
441.155	0		441.155	0		441.155	0		441.155	0
441.637	0		441.637	0		441.637	0		441.637	0
442.12	0		442.12	0		442.12	0		442.12	0
442.602	0		442.602	0		442.602	0		442.602	0
443.084	0		443.084	0		443.084	0		443.084	0
443.566	0		443.566	0		443.566	0		443.566	0
444.048	0		444.048	0		444.048	0		444.048	0
444.53	0		444.53	0		444.53	0		444.53	0
445.012	0		445.012	0		445.012	0		445.012	0
445.495	0		445.495	0		445.495	0		445.495	0
445.977	0		445.977	0		445.977	0		445.977	0
446.459	0		446.459	0		446.459	0		446.459	0
446.941	0		446.941	0		446.941	0		446.941	0
447.423	0		447.423	0		447.423	0		447.423	0
447.905	0		447.905	0		447.905	0		447.905	0
448.387	0		448.387	0		448.387	0		448.387	0
448.87	0		448.87	0		448.87	0		448.87	0
449.352	0		449.352	0		449.352	0		449.352	0
449.834	0		449.834	0		449.834	0		449.834	0
450.316	0		450.316	0		450.316	0		450.316	0
450.798	0		450.798	0		450.798	0		450.798	0
451.28	0		451.28	0		451.28	0		451.28	0
451.762	0		451.762	0		451.762	0		451.762	0
452.245	0		452.245	0		452.245	0		452.245	0
452.727	0		452.727	0		452.727	0		452.727	0
453.209	0		453.209	0		453.209	0		453.209	0
453.691	0		453.691	0		453.691	0		453.691	0
454.173	0		454.173	0		454.173	0		454.173	0
454.655	0		454.655	0		454.655	0		454.655	0
455.137	0		455.137	0		455.137	0		455.137	0
455.62	0		455.62	0		455.62	0		455.62	0
456.102	0		456.102	0		456.102	0		456.102	0
456.584	0		456.584	0		456.584	0		456.584	0
457.066	0		457.066	0		457.066	0		457.066	0
457.548	0		457.548	0		457.548	0		457.548	0
458.03	0		458.03	0		458.03	0		458.03	0
458.512	0		458.512	0		458.512	0		458.512	0
458.995	0		458.995	0		458.995	0		458.995	0
459.477	0		459.477	0		459.477	0		459.477	0
459.959	0		459.959	0		459.959	0		459.959	0
460.441	0		460.441	0		460.441	0		460.441	0
460.923	0		460.923	0		460.923	0		460.923	0
461.405	0		461.405	0		461.405	0		461.405	0
461.887	0		461.887	0		461.887	0		461.887	0
462.369	0		462.369	0		462.369	0		462.369	0
462.852	0		462.852	0		462.852	0		462.852	0
463.334	0		463.334	0		463.334	0		463.334	0
463.816	0		463.816	0		463.816	0		463.816	0
464.298	0		464.298	0		464.298	0		464.298	0
464.78	0		464.78	0		464.78	0		464.78	0
465.262	0		465.262	0		465.262	0		465.262	0
465.744	0		465.744	0		465.744	0		465.744	0
466.226	0		466.226	0		466.226	0		466.226	0
466.709	0		466.709	0		466.709	0		466.709	0
467.191	0		467.191	0		467.191	0		467.191	0
467.673	0		467.673	0		467.673	0		467.673	0
468.155	0		468.155	0		468.155	0		468.155	0
468.637	0		468.637	0		468.637	0		468.637	0
469.119	0		469.119	0		469.119	0		469.119	0
469.601	0		469.601	0		469.601	0		469.601	0
470.084	0		470.084	0		470.084	0		470.084	0
470.566	0		470.566	0		470.566	0		470.566	0
471.048	0		471.048	0		471.048	0		471.048	0
471.53	0		471.53	0		471.53	0		471.53	0
472.012	0		472.012	0		472.012	0		472.012	0
472.494	0		472.494	0		472.494	0		472.494	0
472.976	0		472.976	0		472.976	0		472.976	0
473.459	0		473.459	0		473.459	0		473.459	0
473.941	0		473.941	0		473.941	0		473.941	0
474.423	0		474.423	0		474.423	0		474.423	0
474.905	0		474.905	0		474.905	0		474.905	0
475.387	0		475.387	0		475.387	0		475.387	0
475.869	0		475.869	0		475.869	0		475.869	0
476.351	0		476.351	0		476.351	0		476.351	0
476.834	0		476.834	0		476.834	0		476.834	0
477.316	0		477.316	0		477.316	0		477.316	0
477.798	0		477.798	0		477.798	0		477.798	0
478.28	0		478.28	0		478.28	0		478.28	0
478.762	0		478.762	0		478.762	0		478.762	0
479.244	0		479.244	0		479.244	0		479.244	0
479.726	0		479.726	0		479.726	0		479.726	0
480.209	0		480.209	0		480.209	0		480.209	0
480.691	0		480.691	0		480.691	0		480.691	0
481.173	0		481.173	0		481.173	0		481.173	0
481.655	0		481.655	0		481.655	0		481.655	0
482.137	0		482.137	0		482.137	0		482.137	0
482.619	0		482.619	0		482.619	0		482.619	0
483.101	0		483.101	0		483.101	0		483.101	0
483.584	0		483.584	0		483.584	0		483.584	0
484.066	0		484.066	0		484.066	0		484.066	0
484.548	0		484.548	0		484.548	0		484.548	0
485.03	0		485.03	0		485.03	0		485.03	0
485.512	0		485.512	0		485.512	0		485.512	0
485.994	0		485.994	0		485.994	0		485.994	0
486.476	0		486.476	0		486.476	0		486.476	0
486.958	0		486.958	0		486.958	0		486.958	0
487.441	0		487.441	0		487.441	0		487.441	0
487.923	0		487.923	0		487.923	0		487.923	0
488.405	0		488.405	0		488.405	0		488.405	0
488.887	0		488.887	0		488.887	0		488.887	0
489.369	0		489.369	0		489.369	0		489.369	0
489.851	0		489.851	0		489.851	0		489.851	0
490.333	0		490.333	0		490.333	0		490.333	0
490.815	0		490.815	0		490.815	0		490.815	0
491.298	0		491.298	0		491.298	0		491.298	0
491.78	0		491.78	0		491.78	0		491.78	0
492.262	0		492.262	0		492.262	0		492.262	0
492.744	0		492.744	0		492.744	0		492.744	0
493.226	0		493.226	0		493.226	0		493.226	0
493.708	0		493.708	0		493.708	0		493.708	0
494.19	0		494.19	0		494.19	0		494.19	0
494.673	0		494.673	0		494.673	0		494.673	0
495.155	0		495.155	0		495.155	0		495.155	0
495.637	0		495.637	0		495.637	0		495.637	0
496.119	0		496.119	0		496.119	0		496.119	0
496.601	0		496.601	0		496.601	0		496.601	0
497.083	0		497.083	0		497.083	0		497.083	0
497.565	0		497.565	0		497.565	0		497.565	0
498.048	0		498.048	0		498.048	0		498.048	0
498.53	0		498.53	0		498.53	0		498.53	0
499.012	0		499.012	0		499.012	0		499.012	0
499.494	0		499.494	0		499.494	0		499.494	0
499.976	0		499.976	0		499.976	0		499.976	0
500.458	0		500.458	0		500.458	0		500.458	0
500.94	0		500.94	0		500.94	0		500.94	0
501.423	0		501.423	0		501.423	0		501.423	0
501.905	0		501.905	0		501.905	0		501.905	0
502.387	0		502.387	0		502.387	0		502.387	0
502.869	0		502.869	0		502.869	0		502.869	0
503.351	0		503.351	0		503.351	0		503.351	0
503.833	0		503.833	0		503.833	0		503.833	0
504.315	0		504.315	0		504.315	0		504.315	0
504.798	0		504.798	0		504.798	0		504.798	0
505.28	0		505.28	0		505.28	0		505.28	0
505.762	0		505.762	0		505.762	0		505.762	0
506.244	0		506.244	0		506.244	0		506.244	0
506.726	0		506.726	0		506.726	0		506.726	0
507.208	0		507.208	0		507.208	0		507.208	0
507.69	0		507.69	0		507.69	0		507.69	0
508.172	0		508.172	0		508.172	0		508.172	0
508.655	0		508.655	0		508.655	0		508.655	0
509.137	0		509.137	0		509.137	0		509.137	0
509.619	0		509.619	0		509.619	0		509.619	0
510.101	0		510.101	0		510.101	0		510.101	0
510.583	0		510.583	0		510.583	0		510.583	0
511.065	0		511.065	0		511.065	0		511.065	0
511.547	0		511.547	0		511.547	0		511.547	0
512.029	0		512.029	0		512.029	0		512.029	0
512.512	0		512.512	0		512.512	0		512.512	0
512.994	0		512.994	0		512.994	0		512.994	0
513.476	0		513.476	0		513.476	0		513.476	0
513.958	0		513.958	0		513.958	0		513.958	0
514.44	0		514.44	0		514.44	0		514.44	0
514.922	0		514.922	0		514.922	0		514.922	0
515.404	0		515.404	0		515.404	0		515.404	0
515.887	0		515.887	0		515.887	0		515.887	0
516.369	0		516.369	0		516.369	0		516.369	0
516.851	0		516.851	0		516.851	0		516.851	0
517.333	0		517.333	0		517.333	0		517.333	0
517.815	0		517.815	0		517.815	0		517.815	0
518.297	0		518.297	0		518.297	0		518.297	0
518.779	0		518.779	0		518.779	0		518.779	0
519.262	0		519.262	0		519.262	0		519.262	0
519.744	0		519.744	0		519.744	0		519.744	0
520.226	0		520.226	0		520.226	0		520.226	0
520.708	0		520.708	0		520.708	0		520.708	0
521.19	0		521.19	0		521.19	0		521.19	0
521.672	0		521.672	0		521.672	0		521.672	0
522.154	0		522.154	0		522.154	0		522.154	0
522.636	0		522.636	0		522.636	0		522.636	0
523.119	0		523.119	0		523.119	0		523.119	0
523.601	0		523.601	0		523.601	0		523.601	0
524.083	0		524.083	0		524.083	0		524.083	0
524.565	0		524.565	0		524.565	0		524.565	0
525.047	97.8164		525.047	98.2439		525.047	98.9989		525.047	100
525.529	97.4537		525.529	98.3794		525.529	98.664		525.529	99.821
526.011	97.5647		526.011	98.763		526.011	98.3964		526.011	99.7289
526.494	98.0874		526.494	99.2772		526.494	98.2231		526.494	99.7188
526.976	98.8042		526.976	99.7408		526.976	98.1136		526.976	99.7364
527.458	99.4691		527.458	100		527.458	98.0248		527.458	99.6987
527.94	99.899		527.94	99.9654		527.94	97.9334		527.94	99.5378
528.422	100		528.422	99.6264		528.422	97.8673		528.422	99.2215
528.904	99.7682		528.904	99.055		528.904	97.8925		528.904	98.7809
529.386	99.2884		529.386	98.4006		529.386	98.0829		529.386	98.3088
529.869	98.7037		529.869	97.8427		529.869	98.4584		529.869	97.9335
530.351	98.1521		530.351	97.5047		530.351	98.9586		530.351	97.7475
530.833	97.7001		530.833	97.3935		530.833	99.4639		530.833	97.7648
531.315	97.3367		531.315	97.4199		531.315	99.8454		531.315	97.9277
531.797	97.011		531.797	97.4539		531.797	100		531.797	98.1485
532.279	96.6746		532.279	97.3756		532.279	99.8647		532.279	98.3374
532.761	96.308		532.761	97.1103		532.761	99.4225		532.761	98.4284
533.244	95.9231		533.244	96.6558		533.244	98.7212		533.244	98.3891
533.726	95.5438		533.726	96.0854		533.726	97.8665		533.726	98.2358
534.208	95.1833		534.208	95.5074		534.208	96.9837		534.208	98.0171
534.69	94.8311		534.69	95.0112		534.69	96.1647		534.69	97.7891
535.172	94.4681		535.172	94.6403		535.172	95.4547		535.172	97.5929
535.654	94.0926		535.654	94.4017		535.654	94.8721		535.654	97.4508
536.136	93.7379		536.136	94.2943		536.136	94.4414		536.136	97.3727
536.619	93.4673		536.619	94.3156		536.619	94.1941		536.619	97.3599
537.101	93.3488		537.101	94.4581		537.101	94.1509		537.101	97.4001
537.583	93.4029		537.583	94.6926		537.583	94.2761		537.583	97.4613
538.065	93.5774		538.065	94.9637		538.065	94.4719		538.065	97.493
538.547	93.769		538.547	95.2053		538.547	94.6065		538.547	97.446
539.029	93.8744		539.029	95.3602		539.029	94.5687		539.029	97.2832
539.511	93.8343		539.511	95.3913		539.511	94.3007		539.511	96.994
539.994	93.6499		539.994	95.2849		539.994	93.8131		539.994	96.5956
540.476	93.3775		540.476	95.0512		540.476	93.1795		540.476	96.1386
540.958	93.0993		540.958	94.7225		540.958	92.5198		540.958	95.694
541.44	92.8818		541.44	94.3486		541.44	91.9542		541.44	95.333
541.922	92.7398		541.922	93.9783		541.922	91.5559		541.922	95.0919
542.404	92.6354		542.404	93.6475		542.404	91.3304		542.404	94.9645
542.886	92.5139		542.886	93.3771		542.886	91.2469		542.886	94.9166
543.368	92.3412		543.368	93.1808		543.368	91.2716		543.368	94.9141
543.851	92.1264		543.851	93.0726		543.851	91.3945		543.851	94.9376
544.333	91.9211		544.333	93.0594		544.333	91.6174		544.333	94.9864
544.815	91.7911		544.815	93.1279		544.815	91.9286		544.815	95.0645
545.297	91.776		545.297	93.2341		545.297	92.2763		545.297	95.1675
545.779	91.8596		545.779	93.3131		545.779	92.5749		545.779	95.2732
546.261	91.9788		546.261	93.3075		546.261	92.7401		546.261	95.3513
546.743	92.0636		546.743	93.197		546.743	92.7304		546.743	95.3761
547.226	92.075		547.226	93.0076		547.226	92.5663		547.226	95.3432
547.708	92.0247		547.708	92.8062		547.708	92.3281		547.708	95.2702
548.19	91.9666		548.19	92.6753		548.19	92.1279		548.19	95.1945
548.672	91.9661		548.672	92.6786		548.672	92.0669		548.672	95.154
549.154	92.0587		549.154	92.8234		549.154	92.1841		549.154	95.1705
549.636	92.2254		549.636	93.0502		549.636	92.4342		549.636	95.2329
550.118	92.3996		550.118	93.2595		550.118	92.7089		550.118	95.3058
550.601	92.5049		550.601	93.3608		550.601	92.8945		550.601	95.3472
551.083	92.492		551.083	93.3087		551.083	92.9176		551.083	95.331
551.565	92.3593		551.565	93.1173		551.565	92.768		551.565	95.2552
552.047	92.1513		552.047	92.8518		552.047	92.4926		552.047	95.1443
552.529	91.9382		552.529	92.6021		552.529	92.1736		552.529	95.0357
553.011	91.7798		553.011	92.4438		553.011	91.8887		553.011	94.9634
553.493	91.7		553.493	92.4037		553.493	91.6813		553.493	94.941
553.976	91.6807		553.976	92.4561		553.976	91.5477		553.976	94.9596
554.458	91.6847		554.458	92.5461		554.458	91.4611		554.458	94.997
554.94	91.6859		554.94	92.6233		554.94	91.3971		554.94	95.034
555.422	91.6871		555.422	92.6647		555.422	91.3532		555.422	95.0612
555.904	91.7142		555.904	92.6761		555.904	91.3402		555.904	95.0779
556.386	91.7969		556.386	92.6807		556.386	91.365		556.386	95.0824
556.868	91.9373		556.868	92.695		556.868	91.4058		556.868	95.0629
557.35	92.0976		557.35	92.7121		557.35	91.4085		557.35	94.9949
557.832	92.2107		557.832	92.6988		557.832	91.3059		557.832	94.8495
558.315	92.2145		558.315	92.6144		558.315	91.0542		558.315	94.6085
558.797	92.081		558.797	92.4314		558.797	90.6565		558.797	94.2791
559.279	91.8312		559.279	92.1531		559.279	90.1743		559.279	93.8992
559.761	91.5317		559.761	91.818		559.761	89.7099		559.761	93.5367
560.243	91.27		560.243	91.49		560.243	89.3739		560.243	93.2681
560.725	91.1141		560.725	91.2321		560.725	89.2315		560.725	93.1506
561.207	91.0816		561.207	91.0793		561.207	89.2742		561.207	93.1949
561.69	91.1339		561.69	91.0267		561.69	89.4259		561.69	93.3643
562.172	91.2026		562.172	91.0404		562.172	89.5896		562.172	93.5944
562.654	91.2261		562.654	91.0797		562.654	89.6942		562.654	93.8231
563.136	91.176		563.136	91.1157		563.136	89.7224		563.136	94.006
563.618	91.0624		563.618	91.1358		563.618	89.7067		563.618	94.1257
564.1	90.9238		564.1	91.1384		564.1	89.7037		564.1	94.1822
564.582	90.7983		564.582	91.1233		564.582	89.754		564.582	94.1873
565.065	90.7014		565.065	91.0829		565.065	89.8547		565.065	94.1502
565.547	90.6186		565.547	91.0057		565.547	89.9604		565.547	94.0769
566.029	90.5198		566.029	90.8853		566.029	90.013		566.029	93.9695
566.511	90.3835		566.511	90.7322		566.511	89.9749		566.511	93.838
566.993	90.2141		566.993	90.5788		566.993	89.8511		566.993	93.7027
567.475	90.0432		567.475	90.4712		567.475	89.6855		567.475	93.5953
567.957	89.915		567.957	90.451		567.957	89.5425		567.957	93.5458
568.44	89.8575		568.44	90.53		568.44	89.4686		568.44	93.5674
568.922	89.8656		568.922	90.6795		568.922	89.4685		568.922	93.6467
569.404	89.9029		569.404	90.8418		569.404	89.5034		569.404	93.7499
569.886	89.9242		569.886	90.9596		569.886	89.5218		569.886	93.8406
570.368	89.9029		570.368	90.9992		570.368	89.4902		570.368	93.8975
570.85	89.8441		570.85	90.9621		570.85	89.4118		570.85	93.9205
571.332	89.7805		571.332	90.8795		571.332	89.3218		571.332	93.9298
571.814	89.7507		571.814	90.7918		571.814	89.2642		571.814	93.9487
572.297	89.7737		572.297	90.728		572.297	89.2591		572.297	93.9909
572.779	89.8332		572.779	90.6887		572.779	89.2865		572.779	94.0482
573.261	89.8852		573.261	90.6503		573.261	89.293		573.261	94.0948
573.743	89.8841		573.743	90.5858		573.743	89.2258		573.743	94.1004
574.225	89.8065		574.225	90.4845		574.225	89.0606		574.225	94.0459
574.707	89.6655		574.707	90.3655		574.707	88.822		574.707	93.9312
575.189	89.5057		575.189	90.2724		575.189	88.575		575.189	93.7787
575.672	89.3799		575.672	90.2501		575.672	88.3973		575.672	93.623
576.154	89.3197		576.154	90.3169		576.154	88.3368		576.154	93.4991
576.636	89.317		576.636	90.4455		576.636	88.3831		576.636	93.4274
577.118	89.3287		577.118	90.5716		577.118	88.4728		577.118	93.4113
577.6	89.3071		577.6	90.6244		577.6	88.5275		577.6	93.4451
578.082	89.225		578.082	90.5553		578.082	88.4925		578.082	93.526
578.564	89.0897		578.564	90.3559		578.564	88.3579		578.564	93.6552
579.047	88.9369		579.047	90.0598		579.047	88.1567		579.047	93.8349
579.529	88.809		579.529	89.7308		579.529	87.9449		579.529	94.0532
580.011	88.7295		580.011	89.4377		580.011	87.7683		580.011	94.2786
580.493	88.6886		580.493	89.2273		580.493	87.6399		580.493	94.4628
580.975	88.6509		580.975	89.1108		580.975	87.5371		580.975	94.5596
581.457	88.5804		581.457	89.0707		581.457	87.4245		581.457	94.5419
581.939	88.4639		581.939	89.0796		581.939	87.2802		581.939	94.4128
582.422	88.3217		582.422	89.1161		582.422	87.1126		582.422	94.2034
582.904	88.1962		582.904	89.1685		582.904	86.9564		582.904	93.9628
583.386	88.1294		583.386	89.2305		583.386	86.8531		583.386	93.7402
583.868	88.1353		583.868	89.2927		583.868	86.8241		583.868	93.5679
584.35	88.1893		584.35	89.3391		584.35	86.8576		584.35	93.4495
584.832	88.2378		584.832	89.3514		584.832	86.9117		584.832	93.3647
585.314	88.2254		585.314	89.3199		585.314	86.9394		585.314	93.2841
585.797	88.1218		585.797	89.2498		585.797	86.9109		585.797	93.1868
586.279	87.9341		586.279	89.1639		586.279	86.8274		586.279	93.0708
586.761	87.7034		586.761	89.093		586.761	86.7164		586.761	92.9529
587.243	87.4839		587.243	89.0632		587.243	86.6149		587.243	92.8574
587.725	87.3171		587.725	89.0808		587.725	86.5477		587.725	92.8033
588.207	87.2137		588.207	89.1278		588.207	86.5145		588.207	92.7926
588.689	87.1534		588.689	89.1702		588.689	86.4933		588.689	92.8116
589.171	87.1019		589.171	89.1741		589.171	86.4575		589.171	92.8383
589.654	87.0337		589.654	89.1206		589.654	86.3935		589.654	92.8549
590.136	86.9445		590.136	89.0131		590.136	86.3105		590.136	92.8536
590.618	86.8522		590.618	88.8743		590.618	86.2342		590.618	92.8375
591.1	86.7833		591.1	88.7337		591.1	86.191		591.1	92.8128
591.582	86.753		591.582	88.6128		591.582	86.1876		591.582	92.7829
592.064	86.7548		592.064	88.5154		592.064	86.203		592.064	92.7429
592.546	86.7626		592.546	88.4275		592.546	86.1969		592.546	92.6822
593.029	86.7474		593.029	88.332		593.029	86.132		593.029	92.5934
593.511	86.6947		593.511	88.2203		593.511	85.9944		593.511	92.4798
593.993	86.6138		593.993	88.1013		593.993	85.8025		593.993	92.3587
594.475	86.5325		594.475	87.9975		594.475	85.5991		594.475	92.2575
594.957	86.4814		594.957	87.9326		594.957	85.4323		594.957	92.2021
595.439	86.476		595.439	87.9181		595.439	85.3325		595.439	92.2075
595.921	86.5074		595.921	87.9443		595.921	85.2995		595.921	92.2692
596.404	86.5466		596.404	87.9845		596.404	85.3053		596.404	92.3672
596.886	86.5611		596.886	88.0077		596.886	85.3132		596.886	92.4755
597.368	86.5327		597.368	87.9939		597.368	85.2985		597.368	92.5737
597.85	86.4671		597.85	87.943		597.85	85.2608		597.85	92.6524
598.332	86.3905		598.332	87.874		598.332	85.222		598.332	92.7137
598.814	86.3363		598.814	87.8158		598.814	85.2125		598.814	92.7636
599.296	86.3256		599.296	87.7922		599.296	85.2503		599.296	92.8057
599.778	86.3568		599.778	87.8103		599.778	85.3297		599.778	92.8357
600.261	86.4069		600.261	87.8585		600.261	85.4219		600.261	92.8444
600.743	86.4458		600.743	87.9139		600.743	85.4905		600.743	92.8232
601.225	86.4537		601.225	87.9539		601.225	85.51		601.225	92.7722
601.707	86.4324		601.707	87.9664		601.707	85.4772		601.707	92.7025
602.189	86.4033		602.189	87.952		602.189	85.4109		602.189	92.6346
602.671	86.395		602.671	87.9204		602.671	85.3405		602.671	92.5894
603.153	86.4266		603.153	87.8827		603.153	85.2892		603.153	92.5802
603.636	86.4962		603.636	87.8451		603.636	85.2628		603.636	92.6059
604.118	86.5812		604.118	87.8072		604.118	85.2495		604.118	92.6533
604.6	86.6519		604.6	87.7667		604.6	85.2314		604.6	92.7045
605.082	86.687		605.082	87.7245		605.082	85.1983		605.082	92.7466
605.564	86.6853		605.564	87.6889		605.564	85.1586		605.564	92.7769
606.046	86.6653		606.046	87.6718		606.046	85.1359		606.046	92.8025
606.528	86.6548		606.528	87.6835		606.528	85.1574		606.528	92.8332
607.01	86.6747		607.01	87.7242		607.01	85.2367		607.01	92.8731
607.493	86.7269		607.493	87.7819		607.493	85.3645		607.493	92.9162
607.975	86.795		607.975	87.8365		607.975	85.5111		607.975	92.9471
608.457	86.8543		608.457	87.8708		608.457	85.6416		608.457	92.9493
608.939	86.8887		608.939	87.8796		608.939	85.7341		608.939	92.9142
609.421	86.9006		609.421	87.8727		609.421	85.7901		609.421	92.8467
609.903	86.9107		609.903	87.8703		609.903	85.8319		609.903	92.7647
610.385	86.9469		610.385	87.8916		610.385	85.8886		610.385	92.6916
610.868	87.0266		610.868	87.9432		610.868	85.9782		610.868	92.6468
611.35	87.1466		611.35	88.0148		611.35	86.0962		611.35	92.6368
611.832	87.2823		611.832	88.084		611.832	86.216		611.832	92.6561
612.314	87.4017		612.314	88.1302		612.314	86.3057		612.314	92.6926
612.796	87.4812		612.796	88.1458		612.796	86.3448		612.796	92.7374
613.278	87.5179		613.278	88.142		613.278	86.337		613.278	92.7903
613.76	87.5283		613.76	88.1421		613.76	86.307		613.76	92.8588
614.243	87.5397		614.243	88.1687		614.243	86.2894		614.243	92.9513
614.725	87.5726		614.725	88.229		614.725	86.3085		614.725	93.069
615.207	87.6312		615.207	88.3082		615.207	86.3666		615.207	93.2012
615.689	87.7026		615.689	88.3761		615.689	86.4432		615.689	93.3289
616.171	87.7666		616.171	88.4028		616.171	86.509		616.171	93.4328
616.653	87.8112		616.653	88.3745		616.653	86.5422		616.653	93.503
617.135	87.84		617.135	88.3035		617.135	86.5412		617.135	93.5428
617.618	87.8706		617.618	88.2223		617.618	86.5232		617.618	93.5661
618.1	87.9228		618.1	88.1695		618.1	86.5132		618.1	93.5885
618.582	88.0027		618.582	88.1697		618.582	86.528		618.582	93.6177
619.064	88.0977		619.064	88.222		619.064	86.568		619.064	93.6488
619.546	88.1809		619.546	88.3024		619.546	86.6187		619.546	93.6679
620.028	88.2263		620.028	88.3785		620.028	86.6637		620.028	93.6605
620.51	88.2227		620.51	88.4249		620.51	86.6963		620.51	93.621
620.992	88.18		620.992	88.4342		620.992	86.7242		620.992	93.5558
621.475	88.1249		621.475	88.4165		621.475	86.7638		621.475	93.4821
621.957	88.0868		621.957	88.3913		621.957	86.8274		621.957	93.4181
622.439	88.083		622.439	88.3757		622.439	86.9122		622.439	93.3756
622.921	88.11		622.921	88.376		622.921	86.9973		622.921	93.3539
623.403	88.1476		623.403	88.3875		623.403	87.0538		623.403	93.3432
623.885	88.1713		623.885	88.4012		623.885	87.0603		623.885	93.3318
624.367	88.167		624.367	88.4129		624.367	87.0159		624.367	93.3154
624.85	88.1386		624.85	88.4282		624.85	86.9438		624.85	93.3
625.332	88.1043		625.332	88.4598		625.332	86.8818		625.332	93.3
625.814	88.0867		625.814	88.5192		625.814	86.8655		625.814	93.3292
626.296	88.0984		626.296	88.6094		626.296	86.9111		626.296	93.3927
626.778	88.1358		626.778	88.7196		626.778	87.0077		626.778	93.4823
627.26	88.1821		627.26	88.8307		627.26	87.1241		627.26	93.5805
627.742	88.2173		627.742	88.9235		627.742	87.2244		627.742	93.6674
628.225	88.23		628.225	88.9877		628.225	87.2835		628.225	93.7298
628.707	88.2236		628.707	89.0264		628.707	87.2963		628.707	93.7651
629.189	88.2133		629.189	89.0534		629.189	87.275		629.189	93.7812
629.671	88.2178		629.671	89.0865		629.671	87.2411		629.671	93.7897
630.153	88.2474		630.153	89.1385		630.153	87.2125		630.153	93.7999
630.635	88.299		630.635	89.2114		630.635	87.1964		630.635	93.8134
631.117	88.3569		631.117	89.297		631.117	87.1882		631.117	93.8247
631.6	88.4022		631.6	89.3819		631.6	87.1801		631.6	93.8249
632.082	88.4226		632.082	89.4541		632.082	87.168		632.082	93.8083
632.564	88.4188		632.564	89.5085		632.564	87.1576		632.564	93.7757
633.046	88.4037		633.046	89.5461		633.046	87.1609		633.046	93.7356
633.528	88.3947		633.528	89.5712		633.528	87.189		633.528	93.699
634.01	88.4037		634.01	89.5866		634.01	87.2435		634.01	93.6746
634.492	88.4313		634.492	89.5917		634.492	87.313		634.492	93.6643
634.975	88.4658		634.975	89.5825		634.975	87.3768		634.975	93.6634
635.457	88.4919		635.457	89.5569		635.457	87.416		635.457	93.6638
635.939	88.4989		635.939	89.5177		635.939	87.4226		635.939	93.6602
636.421	88.4878		636.421	89.4746		636.421	87.405		636.421	93.6535
636.903	88.4699		636.903	89.4407		636.903	87.3824		636.903	93.6505
637.385	88.4606		637.385	89.4264		637.385	87.3766		637.385	93.6602
637.867	88.4701		637.867	89.433		637.867	87.3992		637.867	93.6886
638.349	88.4982		638.349	89.4517		638.349	87.4475		638.349	93.7347
638.832	88.5346		638.832	89.4666		638.832	87.5059		638.832	93.7913
639.314	88.5657		639.314	89.4626		639.314	87.5566		639.314	93.8485
639.796	88.5831		639.796	89.4326		639.796	87.5883		639.796	93.8986
640.278	88.5884		640.278	89.381		640.278	87.6022		640.278	93.9388
640.76	88.5925		640.76	89.3219		640.76	87.6095		640.76	93.9717
641.242	88.6089		641.242	89.272		641.242	87.6235		641.242	94.001
641.724	88.646		641.724	89.2431		641.724	87.6504		641.724	94.0284
642.207	88.7016		642.207	89.237		642.207	87.685		642.207	94.0506
642.689	88.7645		642.689	89.2465		642.689	87.7135		642.689	94.0603
643.171	88.8193		643.171	89.2596		643.171	87.721		643.171	94.0497
643.653	88.855		643.653	89.2666		643.653	87.7003		643.653	94.0148
644.135	88.8691		644.135	89.2632		644.135	87.6563		644.135	93.9582
644.617	88.8681		644.617	89.2515		644.617	87.6039		644.617	93.8888
645.099	88.8628		645.099	89.2361		645.099	87.5607		645.099	93.8182
645.582	88.8617		645.582	89.2199		645.582	87.5384		645.582	93.757
646.064	88.8669		646.064	89.2015		646.064	87.5386		646.064	93.7106
646.546	88.8738		646.546	89.176		646.546	87.5528		646.546	93.6797
647.028	88.8748		647.028	89.1388		647.028	87.5695		647.028	93.6618
647.51	88.8651		647.51	89.0896		647.51	87.5808		647.51	93.6552
647.992	88.8455		647.992	89.0351		647.992	87.5872		647.992	93.6611
648.474	88.8232		648.474	88.9877		648.474	87.5961		648.474	93.6832
648.956	88.8068		648.956	88.9607		648.956	87.6165		648.956	93.725
649.438	88.8016		649.438	88.963		649.438	87.6521		649.438	93.7864
649.921	88.8062		649.921	88.9952		649.921	87.6983		649.921	93.8616
650.403	88.8131		650.403	89.0499		650.403	87.7439		650.403	93.9401
650.885	88.8137		650.885	89.1161		650.885	87.7775		650.885	94.0098
651.367	88.8028		651.367	89.1831		651.367	87.794		651.367	94.0612
651.849	88.7824		651.849	89.2443		651.849	87.7981		651.849	94.0902
652.331	88.7599		652.331	89.2976		652.331	87.8021		652.331	94.0986
652.813	88.7447		652.813	89.343		652.813	87.8196		652.813	94.0923
653.296	88.7416		653.296	89.3808		653.296	87.858		653.296	94.0783
653.778	88.7486		653.778	89.4096		653.778	87.9146		653.778	94.0617
654.26	88.7574		654.26	89.4275		654.26	87.978		654.26	94.0451
654.742	88.7579		654.742	89.4338		654.742	88.0335		654.742	94.0296
655.224	88.7432		655.224	89.4316		655.224	88.0705		655.224	94.0166
655.706	88.7131		655.706	89.4279		655.706	88.0867		655.706	94.0088
656.188	88.6738		656.188	89.4311		656.188	88.0878		656.188	94.0103
656.671	88.6334		656.671	89.4476		656.671	88.0831		656.671	94.0246
657.153	88.5977		657.153	89.478		657.153	88.0795		657.153	94.0525
657.635	88.5673		657.635	89.5164		657.635	88.0783		657.635	94.0907
658.117	88.5375		658.117	89.5528		658.117	88.0751		658.117	94.133
658.599	88.5027		658.599	89.5777		658.599	88.0643		658.599	94.1726
659.081	88.4603		659.081	89.5864		659.081	88.0435		659.081	94.2042
659.563	88.4133		659.563	89.5813		659.563	88.0169		659.563	94.2262
660.046	88.3686		660.046	89.5707		660.046	87.9938		660.046	94.2401
660.528	88.3338		660.528	89.5649		660.528	87.9845		660.528	94.2488
661.01	88.3121		661.01	89.572		661.01	87.9944		661.01	94.2546
661.492	88.3002		661.492	89.5944		661.492	88.0217		661.492	94.2569
661.974	88.2899		661.974	89.629		661.974	88.0574		661.974	94.2536
662.456	88.2721		662.456	89.6691		662.456	88.0895		662.456	94.2416
662.938	88.2412		662.938	89.7082		662.938	88.1083		662.938	94.2195
663.42	88.1983		663.42	89.7419		663.42	88.1092		663.42	94.1879
663.903	88.1494		663.903	89.7689		663.903	88.0927		663.903	94.1492
664.385	88.1025		664.385	89.7895		664.385	88.0617		664.385	94.1052
664.867	88.0628		664.867	89.8036		664.867	88.0178		664.867	94.0557
665.349	88.0311		665.349	89.8093		665.349	87.9589		665.349	93.9972
665.831	88.0037		665.831	89.8024		665.831	87.8796		665.831	93.9244
666.313	87.9748		666.313	89.778		666.313	87.7749		666.313	93.8329
666.795	87.9398		666.795	89.7326		666.795	87.6472		666.795	93.7251
667.278	87.9005		667.278	89.6707		667.278	87.5161		667.278	93.6187
667.76	87.8676		667.76	89.6083		667.76	87.4212		667.76	93.5484
668.242	87.8556		668.242	89.5695		668.242	87.4045		668.242	93.5517
668.724	87.8698		668.724	89.5696		668.724	87.4759		668.724	93.6381
669.206	87.9002		669.206	89.6041		669.206	87.6034		669.206	93.7801
669.688	87.9308		669.688	89.6562		669.688	87.7409		669.688	93.9372
670.17	87.9501		670.17	89.7102		670.17	87.8568		670.17	94.0792
670.653	87.955		670.653	89.7579		670.653	87.9401		670.653	94.1931
671.135	87.949		671.135	89.7976		671.135	87.9945		671.135	94.2771
671.617	87.9387		671.617	89.8305		671.617	88.0305		671.617	94.3354
672.099	87.9306		672.099	89.8583		672.099	88.0591		672.099	94.3742
672.581	87.9282		672.581	89.8813		672.581	88.0886		672.581	94.3996
673.063	87.9306		673.063	89.898		673.063	88.1214		673.063	94.4171
673.545	87.9329		673.545	89.9061		673.545	88.1543		673.545	94.4303
674.028	87.9287		674.028	89.9043		674.028	88.1814		674.028	94.4416
674.51	87.9141		674.51	89.8946		674.51	88.198		674.51	94.4527
674.992	87.89		674.992	89.8822		674.992	88.2042		674.992	94.4652
675.474	87.8619		675.474	89.8739		675.474	88.2042		675.474	94.4812
675.956	87.8373		675.956	89.8756		675.956	88.2049		675.956	94.5025
676.438	87.8213		676.438	89.8894		676.438	88.2115		676.438	94.5297
676.92	87.8148		676.92	89.9126		676.92	88.2257		676.92	94.5616
677.403	87.8135		677.403	89.9386		677.403	88.2446		677.403	94.5958
677.885	87.8111		677.885	89.9601		677.885	88.2636		677.885	94.6295
678.367	87.8024		678.367	89.9721		678.367	88.279		678.367	94.6606
678.849	87.7863		678.849	89.9741		678.849	88.2908		678.849	94.689
679.331	87.7654		679.331	89.969		679.331	88.3017		679.331	94.7156
679.813	87.7445		679.813	89.9617		679.813	88.3153		679.813	94.7416
680.295	87.7273		680.295	89.9564		680.295	88.3332		680.295	94.7673
680.778	87.7149		680.778	89.9546		680.778	88.3539		680.778	94.792
681.26	87.7053		681.26	89.9549		681.26	88.3725		681.26	94.8134
681.742	87.6955		681.742	89.9549		681.742	88.3844		681.742	94.8298
682.224	87.6841		682.224	89.9526		682.224	88.3872		682.224	94.8404
682.706	87.6727		682.706	89.9482		682.706	88.3828		682.706	94.8467
683.188	87.6652		683.188	89.9436		683.188	88.3761		683.188	94.8514
683.67	87.6655		683.67	89.9408		683.67	88.3728		683.67	94.858
684.152	87.6748		684.152	89.9406		684.152	88.3754		684.152	94.8684
684.635	87.6898		684.635	89.9414		684.635	88.3825		684.635	94.8827
685.117	87.7042		685.117	89.94		685.117	88.3888		685.117	94.8993
685.599	87.7109		685.599	89.9332		685.599	88.3888		685.599	94.9156
686.081	87.706		686.081	89.9196		686.081	88.3794		686.081	94.9297
686.563	87.6898		686.563	89.901		686.563	88.3623		686.563	94.9412
687.045	87.6671		687.045	89.8813		687.045	88.3426		687.045	94.9516
687.527	87.6443		687.527	89.8647		687.527	88.3272		687.527	94.963
688.01	87.6262		688.01	89.8538		688.01	88.3199		688.01	94.9769
688.492	87.614		688.492	89.8481		688.492	88.3206		688.492	94.9936
688.974	87.6052		688.974	89.8444		688.974	88.3246		688.974	95.0121
689.456	87.5953		689.456	89.8386		689.456	88.3256		689.456	95.03
689.938	87.5818		689.938	89.8281		689.938	88.3193		689.938	95.0459
690.42	87.5647		690.42	89.8127		690.42	88.3053		690.42	95.0592
690.902	87.5474		690.902	89.7947		690.902	88.2871		690.902	95.0707
691.385	87.5345		691.385	89.7772		691.385	88.27		691.385	95.0816
691.867	87.5284		691.867	89.7623		691.867	88.2577		691.867	95.0931
692.349	87.5285		692.349	89.7499		692.349	88.2509		692.349	95.1049
692.831	87.531		692.831	89.7383		692.831	88.2467		692.831	95.1161
693.313	87.5307		693.313	89.7249		693.313	88.2407		693.313	95.1251
693.795	87.5244		693.795	89.7085		693.795	88.23		693.795	95.1307
694.277	87.5115		694.277	89.6897		694.277	88.2146		694.277	95.1329
694.76	87.4949		694.76	89.6711		694.76	88.1975		694.76	95.1325
695.242	87.4785		695.242	89.6555		695.242	88.183		695.242	95.1309
695.724	87.4652		695.724	89.6438		695.724	88.1743		695.724	95.1295
696.206	87.4553		696.206	89.6353		696.206	88.1712		696.206	95.129
696.688	87.4461		696.688	89.6268		696.688	88.171		696.688	95.1292
697.17	87.4346		697.17	89.6151		697.17	88.17		697.17	95.1302
697.652	87.4187		697.652	89.5988		697.652	88.1656		697.652	95.132
698.134	87.3991		698.134	89.5788		698.134	88.1581		698.134	95.1355
698.616	87.3794		698.616	89.5585		698.616	88.15		698.616	95.1418
699.099	87.3634		699.099	89.542		699.099	88.1448		699.099	95.1513
699.581	87.3537		699.581	89.532		699.581	88.1442		699.581	95.1637
700.063	87.3499		700.063	89.5285		700.063	88.1471		700.063	95.1772
700.545	87.349		700.545	89.5294		700.545	88.1501		700.545	95.1895
701.027	87.3469		701.027	89.5312		701.027	88.1492		701.027	95.1984
701.509	87.3411		701.509	89.5312		701.509	88.1427		701.509	95.2032
701.991	87.332		701.991	89.5289		701.991	88.1319		701.991	95.2047
702.474	87.3221		702.474	89.5257		702.474	88.1214		702.474	95.2052
702.956	87.3147		702.956	89.524		702.956	88.1165		702.956	95.2069
703.438	87.3114		703.438	89.5257		703.438	88.1209		703.438	95.2117
703.92	87.3111		703.92	89.5309		703.92	88.1346		703.92	95.2194
704.402	87.3098		704.402	89.5382		704.402	88.1543		704.402	95.229
704.884	87.3031		704.884	89.5457		704.884	88.1753		704.884	95.2383
705.366	87.288		705.366	89.5521		705.366	88.194		705.366	95.2461
705.849	87.2648		705.849	89.5581		705.849	88.2092		705.849	95.2518
706.331	87.2365		706.331	89.5657		706.331	88.2229		706.331	95.2565
706.813	87.2075		706.813	89.5771		706.813	88.2381		706.813	95.2617
707.295	87.1809		707.295	89.5938		707.295	88.2568		707.295	95.2688
707.777	87.1576		707.777	89.6149		707.777	88.2788		707.777	95.2787
708.259	87.1357		708.259	89.6377		708.259	88.3014		708.259	95.2909
708.741	87.1126		708.741	89.6592		708.741	88.321		708.741	95.305
709.224	87.0864		709.224	89.6768		709.224	88.3353		709.224	95.3204
709.706	87.0578		709.706	89.6903		709.706	88.3445		709.706	95.337
710.188	87.0296		710.188	89.701		710.188	88.3512		710.188	95.3551
710.67	87.0053		710.67	89.7109		710.67	88.3586		710.67	95.3747
711.152	86.9869		711.152	89.722		711.152	88.3687		711.152	95.3948
711.634	86.9742		711.634	89.735		711.634	88.3816		711.634	95.414
712.116	86.9646		712.116	89.7492		712.116	88.3948		712.116	95.43
712.598	86.9547		712.598	89.7637		712.598	88.4055		712.598	95.4414
713.081	86.9424		713.081	89.7782		713.081	88.4123		713.081	95.4478
713.563	86.928		713.563	89.7936		713.563	88.4164		713.563	95.4506
714.045	86.9137		714.045	89.8112		714.045	88.421		714.045	95.4523
714.527	86.9023		714.527	89.8322		714.527	88.4297		714.527	95.4553
715.009	86.8947		715.009	89.8561		715.009	88.4441		715.009	95.461
715.491	86.8891		715.491	89.8808		715.491	88.4626		715.491	95.469
715.973	86.881		715.973	89.9031		715.973	88.4809		715.973	95.477
716.456	86.8655		716.456	89.92		716.456	88.4934		716.456	95.4821
716.938	86.8395		716.938	89.9301		716.938	88.4963		716.938	95.4821
717.42	86.8033		717.42	89.9345		717.42	88.4889		717.42	95.4764
717.902	86.7608		717.902	89.9359		717.902	88.4744		717.902	95.4665
718.384	86.7173		718.384	89.9375		718.384	88.4579		718.384	95.4558
718.866	86.6778		718.866	89.9415		718.866	88.4449		718.866	95.4481
719.348	86.6451		719.348	89.9481		719.348	88.439		719.348	95.4468
719.831	86.6197		719.831	89.9561		719.831	88.4416		719.831	95.4539
720.313	86.6006		720.313	89.9638		720.313	88.4524		720.313	95.4697
720.795	86.5877		720.795	89.9705		720.795	88.4709		720.795	95.493
721.277	86.5827		721.277	89.9772		721.277	88.4973		721.277	95.5216
721.759	86.589		721.759	89.9862		721.759	88.5326		721.759	95.5533
722.241	86.6102		722.241	89.9999		722.241	88.5776		722.241	95.5853
722.723	86.6485		722.723	90.0194		722.723	88.6315		722.723	95.6151
723.206	86.7033		723.206	90.0442		723.206	88.6919		723.206	95.6407
723.688	86.7717		723.688	90.0724		723.688	88.7551		723.688	95.6607
724.17	86.8503		724.17	90.1022		724.17	88.8181		724.17	95.6752
724.652	86.9367		724.652	90.1328		724.652	88.8797		724.652	95.6854
725.134	87.0302		725.134	90.1649		725.134	88.9411		725.134	95.6936
725.616	87.1317		725.616	90.2001		725.616	89.0052		725.616	95.7024
726.098	87.2423		726.098	90.2396		726.098	89.0747		726.098	95.714
726.581	87.3611		726.581	90.2835		726.581	89.1503		726.581	95.7292
727.063	87.4854		727.063	90.3293		727.063	89.2304		727.063	95.7474
727.545	87.6109		727.545	90.3738		727.545	89.3112		727.545	95.7673
728.027	87.7335		728.027	90.4138		728.027	89.3892		728.027	95.7875
728.509	87.8513		728.509	90.4478		728.509	89.4628		728.509	95.8073
728.991	87.965		728.991	90.4769		728.991	89.533		728.991	95.8271
729.473	88.0774		729.473	90.5039		729.473	89.603		729.473	95.848
729.955	88.1919		729.955	90.5325		729.955	89.6764		729.955	95.8708
730.438	88.3101		730.438	90.5653		730.438	89.755		730.438	95.8957
730.92	88.4311		730.92	90.6028		730.92	89.8378		730.92	95.9215
731.402	88.5523		731.402	90.6436		731.402	89.9215		731.402	95.9461
731.884	88.6705		731.884	90.6853		731.884	90.0021		731.884	95.9677
732.366	88.7843		732.366	90.7256		732.366	90.077		732.366	95.9852
732.848	88.8947		732.848	90.7634		732.848	90.1459		732.848	95.9987
733.33	89.0046		733.33	90.7988		733.33	90.2111		733.33	96.0096
733.813	89.1173		733.813	90.8323		733.813	90.2753		733.813	96.0197
734.295	89.2348		734.295	90.8641		734.295	90.3405		734.295	96.0304
734.777	89.3568		734.777	90.8937		734.777	90.4067		734.777	96.0422
735.259	89.481		735.259	90.9199		735.259	90.4719		735.259	96.0544
735.741	89.6046		735.741	90.9418		735.741	90.5333		735.741	96.0661
736.223	89.7256		736.223	90.9595		736.223	90.5892		736.223	96.0766
736.705	89.8443		736.705	90.9745		736.705	90.6396		736.705	96.0858
737.188	89.9623		737.188	90.989		737.188	90.6866		737.188	96.0945
737.67	90.0816		737.67	91.005		737.67	90.7329		737.67	96.1037
738.152	90.2034		738.152	91.0236		738.152	90.7802		738.152	96.114
738.634	90.3268		738.634	91.0439		738.634	90.8286		738.634	96.1254
739.116	90.4499		739.116	91.0644		739.116	90.8768		739.116	96.1375
739.598	90.5702		739.598	91.0831		739.598	90.9228		739.598	96.1495
740.08	90.6867		740.08	91.0997		740.08	90.9653		740.08	96.1609
740.562	90.8		740.562	91.1151		740.562	91.005		740.562	96.1719
741.045	90.912		741.045	91.1311		741.045	91.0438		741.045	96.1828
741.527	91.0247		741.527	91.1494		741.527	91.084		741.527	96.1941
742.009	91.1386		742.009	91.17		742.009	91.1268		742.009	96.2058
742.491	91.2524		742.491	91.1911		742.491	91.1713		742.491	96.2169
742.973	91.3633		742.973	91.2095		742.973	91.2151		742.973	96.2263
743.455	91.4685		743.455	91.2221		743.455	91.2555		743.455	96.2331
743.937	91.5662		743.937	91.2273		743.937	91.2907		743.937	96.2374
744.42	91.6566		744.42	91.2259		744.42	91.321		744.42	96.2402
744.902	91.7415		744.902	91.2204		744.902	91.3484		744.902	96.2432
745.384	91.8232		745.384	91.2145		745.384	91.3758		745.384	96.2482
745.866	91.9035		745.866	91.2106		745.866	91.405		745.866	96.2561
746.348	91.9826		746.348	91.2095		746.348	91.4361		746.348	96.2662
746.83	92.0593		746.83	91.2099		746.83	91.4676		746.83	96.2771
747.312	92.1325		747.312	91.2093		747.312	91.497		747.312	96.2863
747.794	92.2013		747.794	91.2056		747.794	91.5224		747.794	96.2924
748.277	92.2663		748.277	91.1981		748.277	91.5434		748.277	96.2945
748.759	92.3289		748.759	91.1878		748.759	91.561		748.759	96.2932
749.241	92.3905		749.241	91.1767		749.241	91.5769		749.241	96.2898
749.723	92.4513		749.723	91.167		749.723	91.5922		749.723	96.2852
750.205	92.5101		750.205	91.1598		750.205	91.6067		750.205	96.2801
750.687	92.5649		750.687	91.1549		750.687	91.6191		750.687	96.2739
751.169	92.6131		751.169	91.1509		751.169	91.6277		751.169	96.266
751.652	92.6535		751.652	91.1464		751.652	91.6314		751.652	96.2556
752.134	92.6865		752.134	91.1403		752.134	91.6306		752.134	96.2425
752.616	92.7136		752.616	91.1323		752.616	91.6269		752.616	96.2278
753.098	92.7369		753.098	91.1229		753.098	91.6225		753.098	96.2126
753.58	92.7576		753.58	91.1126		753.58	91.6188		753.58	96.1981
754.062	92.776		754.062	91.102		754.062	91.6158		754.062	96.1852
754.544	92.7912		754.544	91.0917		754.544	91.6124		754.544	96.174
755.027	92.802		755.027	91.0824		755.027	91.6075		755.027	96.164
755.509	92.8081		755.509	91.0757		755.509	91.6005		755.509	96.1551
755.991	92.8103		755.991	91.0737		755.991	91.5925		755.991	96.1472
756.473	92.8105		756.473	91.0782		756.473	91.5857		756.473	96.1407
756.955	92.8105		756.955	91.0902		756.955	91.5829		756.955	96.1364
757.437	92.8118		757.437	91.1094		757.437	91.5858		757.437	96.1343
757.919	92.8143		757.919	91.1334		757.919	91.5945		757.919	96.1341
758.402	92.8172		758.402	91.1593		758.402	91.6075		758.402	96.1346
758.884	92.8193		758.884	91.1845		758.884	91.6227		758.884	96.1346
759.366	92.8202		759.366	91.2078		759.366	91.6383		759.366	96.1332
759.848	92.8206		759.848	91.2301		759.848	91.6538		759.848	96.1303
760.33	92.8217		760.33	91.2533		760.33	91.6697		760.33	96.1267
760.812	92.8251		760.812	91.2794		760.812	91.6867		760.812	96.1236
761.294	92.8309		761.294	91.3096		761.294	91.7052		761.294	96.1218
761.777	92.8382		761.777	91.3433		761.777	91.7243		761.777	96.1219
762.259	92.845		762.259	91.3789		762.259	91.7421		762.259	96.1232
762.741	92.8493		762.741	91.4147		762.741	91.7569		762.741	96.1248
763.223	92.8503		763.223	91.4499		763.223	91.7679		763.223	96.1257
763.705	92.8487		763.705	91.4856		763.705	91.7762		763.705	96.1253
764.187	92.8465		764.187	91.5237		764.187	91.7839		764.187	96.1238
764.669	92.8459		764.669	91.5663		764.669	91.7937		764.669	96.1217
765.151	92.8484		765.151	91.6141		765.151	91.8073		765.151	96.12
765.634	92.8541		765.634	91.6659		765.634	91.825		765.634	96.1195
766.116	92.8619		766.116	91.7188		766.116	91.8454		766.116	96.1207
766.598	92.8701		766.598	91.7697		766.598	91.8667		766.598	96.1241
767.08	92.8775		767.08	91.8163		767.08	91.8874		767.08	96.13
767.562	92.8841		767.562	91.8582		767.562	91.9072		767.562	96.139
768.044	92.8907		768.044	91.8969		768.044	91.9267		768.044	96.1512
768.526	92.8987		768.526	91.9351		768.526	91.9469		768.526	96.1668
769.009	92.9084		769.009	91.9749		769.009	91.9678		769.009	96.1852
769.491	92.9195		769.491	92.0172		769.491	91.9882		769.491	96.2052
769.973	92.9307		769.973	92.061		769.973	92.0057		769.973	96.2253
770.455	92.9406		770.455	92.1045		770.455	92.0178		770.455	96.2441
770.937	92.9489		770.937	92.1456		770.937	92.023		770.937	96.2606
771.419	92.9558		771.419	92.1829		771.419	92.0214		771.419	96.2743
771.901	92.963		771.901	92.216		771.901	92.0147		771.901	96.2856
772.384	92.9715		772.384	92.2459		772.384	92.005		772.384	96.2945
772.866	92.9815		772.866	92.2731		772.866	91.9946		772.866	96.3008
773.348	92.9916		773.348	92.2984		773.348	91.9846		773.348	96.3039
773.83	92.9996		773.83	92.3217		773.83	91.9749		773.83	96.3031
774.312	93.0036		774.312	92.3429		774.312	91.9651		774.312	96.298
774.794	93.0026		774.794	92.3618		774.794	91.9553		774.794	96.289
775.276	92.9976		775.276	92.3786		775.276	91.9463		775.276	96.2778
775.758	92.9911		775.758	92.3942		775.758	91.9396		775.758	96.2665
776.241	92.9862		776.241	92.4094		776.241	91.9369		776.241	96.2574
776.723	92.9851		776.723	92.4245		776.723	91.9389		776.723	96.2523
777.205	92.9889		777.205	92.4397		777.205	91.9451		777.205	96.2521
777.687	92.9972		777.687	92.4545		777.687	91.9541		777.687	96.2566
778.169	93.0088		778.169	92.4689		778.169	91.9646		778.169	96.265
778.651	93.023		778.651	92.4835		778.651	91.9762		778.651	96.2766
779.133	93.0402		779.133	92.4995		779.133	91.9899		779.133	96.2911
779.615	93.0618		779.615	92.5189		779.615	92.0077		779.615	96.3085
780.098	93.0892		780.098	92.5431		780.098	92.0315		780.098	96.3286
780.58	93.123		780.58	92.5727		780.58	92.062		780.58	96.3509
781.062	93.1625		781.062	92.607		781.062	92.0985		781.062	96.374
781.544	93.2055		781.544	92.644		781.544	92.1389		781.544	96.3956
782.026	93.2494		782.026	92.6819		782.026	92.1811		782.026	96.4135
782.508	93.2919		782.508	92.7191		782.508	92.2235		782.508	96.4261
782.99	93.3322		782.99	92.7552		782.99	92.2666		782.99	96.4326
783.473	93.3705		783.473	92.7906		783.473	92.3115		783.473	96.4338
783.955	93.408		783.955	92.8258		783.955	92.3599		783.955	96.4312
784.437	93.4456		784.437	92.8609		784.437	92.4123		784.437	96.4269
784.919	93.4836		784.919	92.8955		784.919	92.4676		784.919	96.4227
785.401	93.5213		785.401	92.9287		785.401	92.5238		785.401	96.4202
785.883	93.558		785.883	92.9599		785.883	92.5783		785.883	96.4206
786.365	93.5927		786.365	92.9891		786.365	92.6296		786.365	96.4246
786.848	93.6255		786.848	93.0177		786.848	92.678		786.848	96.4332
787.33	93.6568		787.33	93.0475		787.33	92.7247		787.33	96.4467
787.812	93.6868		787.812	93.0798		787.812	92.7715		787.812	96.4651
788.294	93.7154		788.294	93.1147		788.294	92.8192		788.294	96.4876
788.776	93.7414		788.776	93.1504		788.776	92.8672		788.776	96.5123
789.258	93.7634		789.258	93.1838		789.258	92.9133		789.258	96.5367
789.74	93.7802		789.74	93.2119		789.74	92.9555		789.74	96.5585
790.222	93.7919		790.222	93.2327		790.222	92.9925		790.222	96.576
790.705	93.7999		790.705	93.2461		790.705	93.0252		790.705	96.5885
791.187	93.8067		791.187	93.2544		791.187	93.056		791.187	96.5965
791.669	93.8149		791.669	93.2609		791.669	93.0879		791.669	96.6011
792.151	93.8258		792.151	93.2689		792.151	93.1232		792.151	96.6033
792.633	93.8394		792.633	93.2804		792.633	93.1621		792.633	96.6037
793.115	93.8536		793.115	93.2957		793.115	93.2029		793.115	96.6024
793.597	93.8663		793.597	93.3135		793.597	93.2427		793.597	96.5993
794.08	93.8755		794.08	93.3317		794.08	93.2788		794.08	96.5943
794.562	93.8808		794.562	93.3487		794.562	93.31		794.562	96.5884
795.044	93.8832		795.044	93.3635		795.044	93.3368		795.044	96.5831
795.526	93.8848		795.526	93.3761		795.526	93.3612		795.526	96.5801
796.008	93.8871		796.008	93.3871		796.008	93.3853		796.008	96.5813
796.49	93.891		796.49	93.397		796.49	93.4106		796.49	96.5875
796.972	93.8958		796.972	93.406		796.972	93.4378		796.972	96.5986
797.455	93.9006		797.455	93.4141		797.455	93.4663		797.455	96.6135
797.937	93.9039		797.937	93.4214		797.937	93.4954		797.937	96.6306
798.419	93.9053		798.419	93.428		798.419	93.5249		798.419	96.6483
798.901	93.9048		798.901	93.4342		798.901	93.5547		798.901	96.6649
799.383	93.9029		799.383	93.4404		799.383	93.5849		799.383	96.679
799.865	93.8995		799.865	93.4467		799.865	93.6146		799.865	96.689
800.347	93.8942		800.347	93.453		800.347	93.6425		800.347	96.6937
800.83	93.8854		800.83	93.4584		800.83	93.6662		800.83	96.6919
801.312	93.8719		801.312	93.4624		801.312	93.6834		801.312	96.6832
801.794	93.8525		801.794	93.4645		801.794	93.6924		801.794	96.6679
802.276	93.8274		802.276	93.4643		802.276	93.693		802.276	96.6472
802.758	93.7972		802.758	93.4614		802.758	93.6856		802.758	96.6231
803.24	93.763		803.24	93.4549		803.24	93.671		803.24	96.5977
803.722	93.7254		803.722	93.4433		803.722	93.65		803.722	96.5728
804.205	93.6844		804.205	93.4247		804.205	93.6228		804.205	96.5496
804.687	93.6398		804.687	93.3977		804.687	93.5894		804.687	96.5284
805.169	93.5917		805.169	93.3623		805.169	93.5505		805.169	96.5092
805.651	93.5414		805.651	93.3202		805.651	93.5077		805.651	96.4919
806.133	93.491		806.133	93.2748		806.133	93.4637		806.133	96.4766
806.615	93.4437		806.615	93.2304		806.615	93.4218		806.615	96.4632
807.097	93.4017		807.097	93.1905		807.097	93.3843		807.097	96.4518
807.58	93.3663		807.58	93.157		807.58	93.3518		807.58	96.4414
808.062	93.3368		808.062	93.1294		808.062	93.323		808.062	96.431
808.544	93.3111		808.544	93.1051		808.544	93.2946		808.544	96.4189
809.026	93.2868		809.026	93.0809		809.026	93.2631		809.026	96.4041
809.508	93.2628		809.508	93.054		809.508	93.2264		809.508	96.3863
809.99	93.239		809.99	93.0233		809.99	93.1839		809.99	96.3664
810.472	93.2171		810.472	92.99		810.472	93.1374		810.472	96.346
810.955	93.1989		810.955	92.9563		810.955	93.0894		810.955	96.327
811.437	93.1857		811.437	92.9246		811.437	93.0425		811.437	96.3108
811.919	93.1775		811.919	92.897		811.919	92.9982		811.919	96.2978
812.401	93.1731		812.401	92.8741		812.401	92.9571		812.401	96.2878
812.883	93.1711		812.883	92.8556		812.883	92.9188		812.883	96.2797
813.365	93.1706		813.365	92.8406		813.365	92.8832		813.365	96.2726
813.847	93.1718		813.847	92.8284		813.847	92.851		813.847	96.266
814.329	93.1763		814.329	92.8185		814.329	92.8231		814.329	96.2599
814.812	93.1855		814.812	92.8105		814.812	92.8005		814.812	96.2542
815.294	93.2003		815.294	92.8039		815.294	92.7836		815.294	96.2488
815.776	93.2203		815.776	92.7978		815.776	92.7716		815.776	96.2434
816.258	93.2441		816.258	92.7912		816.258	92.7628		816.258	96.2373
816.74	93.2697		816.74	92.783		816.74	92.7559		816.74	96.2301
817.222	93.2956		817.222	92.7729		817.222	92.7499		817.222	96.2215
817.704	93.3213		817.704	92.7617		817.704	92.7452		817.704	96.2121
818.187	93.3468		818.187	92.7505		818.187	92.7426		818.187	96.2028
818.669	93.3723		818.669	92.741		818.669	92.7428		818.669	96.1943
819.151	93.3976		819.151	92.7344		819.151	92.7454		819.151	96.1868
819.633	93.4215		819.633	92.7311		819.633	92.7489		819.633	96.1802
820.115	93.4425		820.115	92.7305		820.115	92.751		820.115	96.1735
820.597	93.4592		820.597	92.7314		820.597	92.7499		820.597	96.1663
821.079	93.471		821.079	92.7322		821.079	92.7449		821.079	96.1583
821.562	93.4779		821.562	92.7314		821.562	92.7369		821.562	96.1499
822.044	93.481		822.044	92.7276		822.044	92.7278		822.044	96.1418
822.526	93.4807		822.526	92.7195		822.526	92.7189		822.526	96.1342
823.008	93.4768		823.008	92.7063		823.008	92.7104		823.008	96.1272
823.49	93.4679		823.49	92.6875		823.49	92.7009		823.49	96.1197
823.972	93.452		823.972	92.6636		823.972	92.6876		823.972	96.1103
824.454	93.4278		824.454	92.636		824.454	92.6678		824.454	96.098
824.936	93.3949		824.936	92.6073		824.936	92.6402		824.936	96.0827
825.419	93.3546		825.419	92.5801		825.419	92.6055		825.419	96.0648
825.901	93.3094		825.901	92.5564		825.901	92.5661		825.901	96.0457
826.383	93.2615		826.383	92.5366		826.383	92.525		826.383	96.0267
826.865	93.2126		826.865	92.5194		826.865	92.4845		826.865	96.0086
827.347	93.1626		827.347	92.5017		827.347	92.4455		827.347	95.9911
827.829	93.1105		827.829	92.4803		827.829	92.4073		827.829	95.9739
828.311	93.055		828.311	92.4528		828.311	92.3686		828.311	95.9565
828.793	92.9952		828.793	92.4192		828.793	92.3284		828.793	95.9391
829.276	92.9323		829.276	92.3815		829.276	92.2869		829.276	95.9231
829.758	92.8682		829.758	92.3434		829.758	92.2454		829.758	95.9099
830.24	92.8059		830.24	92.3087		830.24	92.2056		830.24	95.901
830.722	92.7478		830.722	92.2799		830.722	92.1687		830.722	95.8969
831.204	92.695		831.204	92.2572		831.204	92.1351		831.204	95.8964
831.686	92.6474		831.686	92.239		831.686	92.1041		831.686	95.8976
832.168	92.604		832.168	92.2226		832.168	92.0749		832.168	95.8981
832.651	92.5641		832.651	92.2055		832.651	92.0472		832.651	95.8959
833.133	92.5277		833.133	92.1867		833.133	92.0217		833.133	95.8905
833.615	92.4955		833.615	92.1668		833.615	92.0004		833.615	95.8825
834.097	92.469		834.097	92.1475		834.097	91.9849		834.097	95.8734
834.579	92.4491		834.579	92.1308		834.579	91.9762		834.579	95.8643
835.061	92.436		835.061	92.1179		835.061	91.9736		835.061	95.8561
835.543	92.4289		835.543	92.109		835.543	91.9751		835.543	95.8485
836.026	92.4264		836.026	92.1035		836.026	91.9781		836.026	95.8412
836.508	92.4274		836.508	92.1004		836.508	91.9808		836.508	95.8337
836.99	92.4312		836.99	92.0993		836.99	91.9822		836.99	95.8263
837.472	92.4379		837.472	92.0999		837.472	91.9828		837.472	95.8201
837.954	92.4474		837.954	92.1023		837.954	91.9834		837.954	95.8163
838.436	92.4594		838.436	92.1063		838.436	91.9845		838.436	95.816
838.918	92.4728		838.918	92.1115		838.918	91.9857		838.918	95.8192
839.4	92.486		839.4	92.1164		839.4	91.9855		839.4	95.8251
839.883	92.4976		839.883	92.1198		839.883	91.9823		839.883	95.8317
840.365	92.5067		840.365	92.1204		840.365	91.9751		840.365	95.8373
840.847	92.5133		840.847	92.1178		840.847	91.9642		840.847	95.84
841.329	92.518		841.329	92.1123		841.329	91.9509		841.329	95.839
841.811	92.5214		841.811	92.1047		841.811	91.937		841.811	95.8337
842.293	92.5238		842.293	92.096		842.293	91.9239		842.293	95.8242
842.775	92.5246		842.775	92.0871		842.775	91.9123		842.775	95.8107
843.258	92.523		843.258	92.0785		843.258	91.9016		843.258	95.7933
843.74	92.5182		843.74	92.0707		843.74	91.8906		843.74	95.7724
844.222	92.5106		844.222	92.0642		844.222	91.8787		844.222	95.7489
844.704	92.5013		844.704	92.0593		844.704	91.8657		844.704	95.7241
845.186	92.492		845.186	92.0562		845.186	91.8519		845.186	95.6996
845.668	92.4843		845.668	92.0545		845.668	91.8379		845.668	95.6771
846.15	92.4786		846.15	92.0535		846.15	91.8234		846.15	95.6578
846.633	92.4743		846.633	92.0519		846.633	91.8079		846.633	95.642
847.115	92.4698		847.115	92.0487		847.115	91.7898		847.115	95.6295
847.597	92.4636		847.597	92.0435		847.597	91.7682		847.597	95.6194
848.079	92.4548		848.079	92.0366		848.079	91.7431		848.079	95.6107
848.561	92.4442		848.561	92.0295		848.561	91.7158		848.561	95.603
849.043	92.4331		849.043	92.0235		849.043	91.6883		849.043	95.596
849.525	92.423		849.525	92.0196		849.525	91.6629		849.525	95.5895
850.008	92.4149		850.008	92.0177		850.008	91.6407		850.008	95.5832
850.49	92.408		850.49	92.0163		850.49	91.6213		850.49	95.5763
850.972	92.4009		850.972	92.0139		850.972	91.6029		850.972	95.5678
851.454	92.3915		851.454	92.0092		851.454	91.5834		851.454	95.5568
851.936	92.3786		851.936	92.0018		851.936	91.5611		851.936	95.543
852.418	92.3621		852.418	91.9926		852.418	91.5356		852.418	95.5266
852.9	92.343		852.9	91.9832		852.9	91.5079		852.9	95.5085
853.383	92.3228		853.383	91.9751		853.383	91.4793		853.383	95.49
853.865	92.3025		853.865	91.9686		853.865	91.4511		853.865	95.4719
854.347	92.2823		854.347	91.9633		854.347	91.4235		854.347	95.4546
854.829	92.2613		854.829	91.9574		854.829	91.3957		854.829	95.4381
855.311	92.2384		855.311	91.9497		855.311	91.3668		855.311	95.4222
855.793	92.2125		855.793	91.9393		855.793	91.3361		855.793	95.4069
856.275	92.1836		856.275	91.9269		856.275	91.3039		856.275	95.3929
856.757	92.1527		856.757	91.9139		856.757	91.2712		856.757	95.3813
857.24	92.121		857.24	91.9018		857.24	91.2392		857.24	95.373
857.722	92.0894		857.722	91.8915		857.722	91.2084		857.722	95.3684
858.204	92.0583		858.204	91.8829		858.204	91.1785		858.204	95.3672
858.686	92.0272		858.686	91.8744		858.686	91.1482		858.686	95.3679
859.168	91.9952		859.168	91.8646		859.168	91.1162		859.168	95.3688
859.65	91.9621		859.65	91.8521		859.65	91.0819		859.65	95.3682
860.132	91.9284		860.132	91.8369		860.132	91.046		860.132	95.3651
860.615	91.8949		860.615	91.8197		860.615	91.0104		860.615	95.3591
861.097	91.8628		861.097	91.8016		861.097	90.9768		861.097	95.3504
861.579	91.8326		861.579	91.784		861.579	90.9465		861.579	95.3392
862.061	91.8037		862.061	91.7673		862.061	90.9194		862.061	95.3258
862.543	91.775		862.543	91.7515		862.543	90.8941		862.543	95.3106
863.025	91.7452		863.025	91.7363		863.025	90.8689		863.025	95.294
863.507	91.7138		863.507	91.7215		863.507	90.8424		863.507	95.2768
863.99	91.6811		863.99	91.7073		863.99	90.8145		863.99	95.2604
864.472	91.6487		864.472	91.6944		864.472	90.786		864.472	95.2465
864.954	91.6182		864.954	91.6831		864.954	90.7582		864.954	95.2365
865.436	91.5907		865.436	91.6732		865.436	90.7318		865.436	95.2311
865.918	91.5662		865.918	91.6636		865.918	90.7068		865.918	95.2298
866.4	91.5437		866.4	91.6529		866.4	90.6818		866.4	95.2314
866.882	91.5215		866.882	91.6401		866.882	90.6555		866.882	95.2345
867.365	91.4988		867.365	91.6251		867.365	90.6272		867.365	95.2376
867.847	91.4755		867.847	91.6087		867.847	90.5975		867.847	95.2402
868.329	91.4524		868.329	91.5929		868.329	90.5681		868.329	95.2422
868.811	91.4308		868.811	91.5795		868.811	90.541		868.811	95.2438
869.293	91.4117		869.293	91.5697		869.293	90.518		869.293	95.2452
869.775	91.3952		869.775	91.5636		869.775	90.4992		869.775	95.2459
870.257	91.3804		870.257	91.5599		870.257	90.4841		870.257	95.245
870.739	91.3663		870.739	91.5574		870.739	90.4711		870.739	95.2418
871.222	91.3524		871.222	91.5547		871.222	90.4594		871.222	95.2357
871.704	91.3387		871.704	91.5515		871.704	90.4484		871.704	95.2268
872.186	91.3259		872.186	91.5479		872.186	90.4387		872.186	95.2162
872.668	91.315		872.668	91.5444		872.668	90.4308		872.668	95.205
873.15	91.3064		873.15	91.5411		873.15	90.4246		873.15	95.1941
873.632	91.2994		873.632	91.5374		873.632	90.4189		873.632	95.1843
874.114	91.2929		874.114	91.5326		874.114	90.4121		874.114	95.1756
874.597	91.2856		874.597	91.5257		874.597	90.4022		874.597	95.1678
875.079	91.2766		875.079	91.5164		875.079	90.3883		875.079	95.1608
875.561	91.2665		875.561	91.5054		875.561	90.3707		875.561	95.1545
876.043	91.2562		876.043	91.4938		876.043	90.3508		876.043	95.1491
876.525	91.2468		876.525	91.4824		876.525	90.3303		876.525	95.1443
877.007	91.2384		877.007	91.4715		877.007	90.3103		877.007	95.1397
877.489	91.2302		877.489	91.4602		877.489	90.2907		877.489	95.1342
877.971	91.2203		877.971	91.4469		877.971	90.2703		877.971	95.1266
878.454	91.2066		878.454	91.4299		878.454	90.2475		878.454	95.116
878.936	91.188		878.936	91.4086		878.936	90.2211		878.936	95.1022
879.418	91.1644		879.418	91.3835		879.418	90.1909		879.418	95.0857
879.9	91.1372		879.9	91.3564		879.9	90.1577		879.9	95.0677
880.382	91.1081		880.382	91.3294		880.382	90.1223		880.382	95.0493
880.864	91.0785		880.864	91.304		880.864	90.0855		880.864	95.0311
881.346	91.0486		881.346	91.2809		881.346	90.047		881.346	95.0129
881.829	91.0176		881.829	91.2595		881.829	90.0061		881.829	94.9941
882.311	90.984		882.311	91.2383		882.311	89.9618		882.311	94.9737
882.793	90.9467		882.793	91.2159		882.793	89.9142		882.793	94.9512
883.275	90.905		883.275	91.1914		883.275	89.8643		883.275	94.9272
883.757	90.8596		883.757	91.1643		883.757	89.8141		883.757	94.9024
884.239	90.8112		884.239	91.1348		884.239	89.7653		884.239	94.8778
884.721	90.7609		884.721	91.103		884.721	89.7183		884.721	94.8539
885.204	90.709		885.204	91.0688		885.204	89.6724		885.204	94.8303
885.686	90.6553		885.686	91.0322		885.686	89.6255		885.686	94.806
886.168	90.5997		886.168	90.9933		886.168	89.5753		886.168	94.7799
886.65	90.5426		886.65	90.9529		886.65	89.5207		886.65	94.7513
887.132	90.4849		887.132	90.9126		887.132	89.4621		887.132	94.7203
887.614	90.4287		887.614	90.8743		887.614	89.4015		887.614	94.688
888.096	90.3756		888.096	90.8394		888.096	89.3418		888.096	94.6557
888.578	90.3265		888.578	90.8088		888.578	89.2852		888.578	94.6248
889.061	90.2813		889.061	90.7819		889.061	89.2326		889.061	94.5958
889.543	90.2386		889.543	90.7573		889.543	89.1836		889.543	94.5687
890.025	90.1968		890.025	90.7336		890.025	89.1369		890.025	94.5429
890.507	90.1552		890.507	90.7099		890.507	89.0915		890.507	94.5181
890.989	90.1138		890.989	90.686		890.989	89.0472		890.989	94.4942
891.471	90.0738		891.471	90.6626		891.471	89.0045		891.471	94.4715
891.953	90.037		891.953	90.6407		891.953	88.9645		891.953	94.4503
892.436	90.0042		892.436	90.6204		892.436	88.9276		892.436	94.4304
892.918	89.9754		892.918	90.6015		892.918	88.8934		892.918	94.4112
893.4	89.9497		893.4	90.583		893.4	88.8605		893.4	94.3916
893.882	89.9253		893.882	90.564		893.882	88.8278		893.882	94.371
894.364	89.9012		894.364	90.5445		894.364	88.7949		894.364	94.3491
894.846	89.8773		894.846	90.5254		894.846	88.763		894.846	94.3272
895.328	89.8542		895.328	90.5084		895.328	88.7344		895.328	94.3069
895.811	89.8332		895.811	90.495		895.811	88.7115		895.811	94.2903
896.293	89.8148		896.293	90.4858		896.293	88.6955		896.293	94.2787
896.775	89.799		896.775	90.4801		896.775	88.6861		896.775	94.2724
897.257	89.7846		897.257	90.4761		897.257	88.6813		897.257	94.2705
897.739	89.7701		897.739	90.4721		897.739	88.6785		897.739	94.2718
898.221	89.7545		898.221	90.4668		898.221	88.6757		898.221	94.2751
898.703	89.7377		898.703	90.4605		898.703	88.6723		898.703	94.2801
899.186	89.7205		899.186	90.4546		899.186	88.6689		899.186	94.287
899.668	89.7041		899.668	90.4508		899.668	88.6671		899.668	94.296
900.15	89.6892		900.15	90.4501		900.15	88.6679		900.15	94.3073
900.632	89.6756		900.632	90.4524		900.632	88.671		900.632	94.3201
901.114	89.6623		901.114	90.4562		901.114	88.6751		901.114	94.3329
901.596	89.6481		901.596	90.4592		901.596	88.6784		901.596	94.344
902.078	89.6321		902.078	90.4595		902.078	88.6793		902.078	94.3523
902.561	89.6142		902.561	90.4561		902.561	88.6775		902.561	94.3572
903.043	89.595		903.043	90.4494		903.043	88.6738		903.043	94.3595
903.525	89.5753		903.525	90.4403		903.525	88.6694		903.525	94.3601
904.007	89.5553		904.007	90.4305		904.007	88.6652		904.007	94.3602
904.489	89.5346		904.489	90.4207		904.489	88.6612		904.489	94.3603
904.971	89.5121		904.971	90.4113		904.971	88.6563		904.971	94.3601
905.453	89.4864		905.453	90.4017		905.453	88.6491		905.453	94.3591
905.935	89.4571		905.935	90.3916		905.935	88.6386		905.935	94.3568
906.418	89.4246		906.418	90.3804		906.418	88.6248		906.418	94.353
906.9	89.3901		906.9	90.3679		906.9	88.6084		906.9	94.3478
907.382	89.3547		907.382	90.3537		907.382	88.5904		907.382	94.3417
907.864	89.3192		907.864	90.3373		907.864	88.5711		907.864	94.3346
908.346	89.2831		908.346	90.3177		908.346	88.5501		908.346	94.3261
908.828	89.2454		908.828	90.2941		908.828	88.5259		908.828	94.3156
909.31	89.2053		909.31	90.266		909.31	88.4972		909.31	94.3024
909.793	89.1625		909.793	90.2341		909.793	88.4637		909.793	94.2865
910.275	89.1182		910.275	90.2		910.275	88.4262		910.275	94.2686
910.757	89.0743		910.757	90.1661		910.757	88.3868		910.757	94.2497
911.239	89.0326		911.239	90.1343		911.239	88.3478		911.239	94.2309
911.721	88.9942		911.721	90.1059		911.721	88.3104		911.721	94.2125
912.203	88.9587		912.203	90.0807		912.203	88.2747		912.203	94.1938
912.685	88.9245		912.685	90.0573		912.685	88.2397		912.685	94.1737
913.168	88.8902		913.168	90.034		913.168	88.2039		913.168	94.1508
913.65	88.8548		913.65	90.0097		913.65	88.1667		913.65	94.1248
914.132	88.8192		914.132	89.9839		914.132	88.1289		914.132	94.0962
914.614	88.7849		914.614	89.9573		914.614	88.0921		914.614	94.0668
915.096	88.7541		915.096	89.9306		915.096	88.0585		915.096	94.0387
915.578	88.7277		915.578	89.9044		915.578	88.0289		915.578	94.0133
916.06	88.7053		916.06	89.8785		916.06	88.003		916.06	93.9911
916.542	88.6854		916.542	89.8519		916.542	87.9789		916.542	93.9711
917.025	88.6655		917.025	89.824		917.025	87.9541		917.025	93.9518
917.507	88.6442		917.507	89.7943		917.507	87.9269		917.507	93.9317
917.989	88.621		917.989	89.7636		917.989	87.8971		917.989	93.9099
918.471	88.597		918.471	89.7334		918.471	87.8658		918.471	93.8869
918.953	88.5738		918.953	89.7051		918.953	87.8345		918.953	93.8636
919.435	88.5524		919.435	89.6792		919.435	87.8045		919.435	93.8408
919.917	88.5331		919.917	89.6554		919.917	87.7756		919.917	93.8191
920.399	88.5147		920.399	89.6322		920.399	87.7466		920.399	93.7981
920.882	88.4957		920.882	89.6079		920.882	87.7159		920.882	93.7766
921.364	88.475		921.364	89.5812		921.364	87.6823		921.364	93.7538
921.846	88.4524		921.846	89.5522		921.846	87.646		921.846	93.7291
922.328	88.4286		922.328	89.5217		922.328	87.6084		922.328	93.7029
922.81	88.4044		922.81	89.4912		922.81	87.5711		922.81	93.6758
923.292	88.3798		923.292	89.4615		923.292	87.5351		923.292	93.6487
923.774	88.3538		923.774	89.4326		923.774	87.4999		923.774	93.6221
924.257	88.324		924.257	89.4035		924.257	87.4639		924.257	93.596
924.739	88.2882		924.739	89.3728		924.739	87.4251		924.739	93.57
925.221	88.2448		925.221	89.3395		925.221	87.3821		925.221	93.5438
925.703	88.1941		925.703	89.3038		925.703	87.335		925.703	93.5177
926.185	88.1379		926.185	89.2664		926.185	87.2854		926.185	93.4921
926.667	88.0787		926.667	89.2287		926.667	87.2355		926.667	93.4679
927.149	88.019		927.149	89.1918		927.149	87.1868		927.149	93.4456
927.632	87.96		927.632	89.156		927.632	87.1398		927.632	93.425
928.114	87.9018		928.114	89.1208		928.114	87.0937		928.114	93.4055
928.596	87.844		928.596	89.0855		928.596	87.047		928.596	93.386
929.078	87.7864		929.078	89.0496		929.078	86.9989		929.078	93.3658
929.56	87.7298		929.56	89.0136		929.56	86.9501		929.56	93.3447
930.042	87.6758		930.042	88.9785		930.042	86.902		930.042	93.323
930.524	87.6262		930.524	88.9456		930.524	86.8566		930.524	93.3013
931.006	87.5822		931.006	88.9154		931.006	86.8154		931.006	93.2802
931.489	87.5434		931.489	88.8876		931.489	86.778		931.489	93.2593
931.971	87.5082		931.971	88.8607		931.971	86.743		931.971	93.2382
932.453	87.4742		932.453	88.8334		932.453	86.7082		932.453	93.2162
932.935	87.4399		932.935	88.8046		932.935	86.672		932.935	93.193
933.417	87.4048		933.417	88.7745		933.417	86.6345		933.417	93.1692
933.899	87.3696		933.899	88.7441		933.899	86.5967		933.899	93.146
934.381	87.3357		934.381	88.7144		934.381	86.5606		934.381	93.1243
934.864	87.3041		934.864	88.6861		934.864	86.5273		934.864	93.105
935.346	87.2745		935.346	88.6591		935.346	86.4965		935.346	93.0876
935.828	87.2457		935.828	88.632		935.828	86.4667		935.828	93.071
936.31	87.2158		936.31	88.6035		936.31	86.4356		936.31	93.0536
936.792	87.1837		936.792	88.573		936.792	86.4016		936.792	93.034
937.274	87.1491		937.274	88.541		937.274	86.3644		937.274	93.0121
937.756	87.1131		937.756	88.5088		937.756	86.3254		937.756	92.9882
938.239	87.0774		938.239	88.4781		938.239	86.2866		938.239	92.9635
938.721	87.0432		938.721	88.4502		938.721	86.2498		938.721	92.939
939.203	87.0103		939.203	88.4247		939.203	86.2153		939.203	92.9151
939.685	86.9778		939.685	88.4004		939.685	86.1822		939.685	92.8916
940.167	86.9442		940.167	88.3754		940.167	86.149		940.167	92.8679
940.649	86.9086		940.649	88.3483		940.649	86.1145		940.649	92.8435
941.131	86.871		941.131	88.3192		941.131	86.0786		941.131	92.8184
941.614	86.8328		941.614	88.2892		941.614	86.0425		941.614	92.793
942.096	86.7956		942.096	88.2601		942.096	86.0079		942.096	92.7679
942.578	86.7603		942.578	88.2338		942.578	85.9761		942.578	92.7432
943.06	86.7267		943.06	88.2106		943.06	85.9471		943.06	92.7185
943.542	86.6934		943.542	88.1899		943.542	85.9197		943.542	92.6927
944.024	86.6584		944.024	88.1703		944.024	85.8922		944.024	92.6645
944.506	86.6205		944.506	88.1504		944.506	85.8632		944.506	92.6332
944.989	86.5795		944.989	88.1292		944.989	85.8325		944.989	92.5989
945.471	86.5371		945.471	88.107		945.471	85.8013		945.471	92.5628
945.953	86.495		945.953	88.0845		945.953	85.771		945.953	92.5262
946.435	86.4546		946.435	88.0624		946.435	85.7424		946.435	92.4903
946.917	86.4157		946.917	88.0408		946.917	85.7148		946.917	92.4552
947.399	86.3768		947.399	88.0191		947.399	85.6863		947.399	92.4205
947.881	86.3351		947.881	87.9963		947.881	85.6543		947.881	92.3851
948.364	86.2884		948.364	87.9716		948.364	85.6169		948.364	92.348
948.846	86.2351		948.846	87.9444		948.846	85.5733		948.846	92.309
949.328	86.1753		949.328	87.915		949.328	85.5243		949.328	92.2684
949.81	86.1099		949.81	87.8837		949.81	85.4716		949.81	92.2268
950.292	86.0398		950.292	87.8504		950.292	85.4164		950.292	92.1848
950.774	85.9653		950.774	87.8147		950.774	85.359		950.774	92.142
951.256	85.886		951.256	87.7754		951.256	85.2981		951.256	92.0978
951.739	85.8014		951.739	87.7318		951.739	85.2322		951.739	92.0509
952.221	85.7114		952.221	87.6837		952.221	85.1603		952.221	92.0008
952.703	85.6172		952.703	87.6318		952.703	85.0823		952.703	91.9475
953.185	85.5211		953.185	87.5778		953.185	84.9999		953.185	91.8919
953.667	85.426		953.667	87.5231		953.667	84.9151		953.667	91.8348
954.149	85.3343		954.149	87.4688		954.149	84.8299		954.149	91.777
954.631	85.2471		954.631	87.4148		954.631	84.745		954.631	91.7184
955.113	85.1646		955.113	87.3602		955.113	84.6598		955.113	91.6585
955.596	85.0859		955.596	87.3041		955.596	84.5735		955.596	91.5965
956.078	85.0109		956.078	87.2461		956.078	84.4853		956.078	91.5324
956.56	84.9398		956.56	87.1871		956.56	84.396		956.56	91.4671
957.042	84.874		957.042	87.1287		957.042	84.307		957.042	91.4026
957.524	84.8149		957.524	87.0726		957.524	84.2206		957.524	91.3411
958.006	84.763		958.006	87.0198		958.006	84.1379		958.006	91.284
958.488	84.7172		958.488	86.9697		958.488	84.0588		958.488	91.2315
958.971	84.675		958.971	86.9204		958.971	83.9814		958.971	91.1822
959.453	84.6335		959.453	86.8696		959.453	83.9034		959.453	91.134
959.935	84.5903		959.935	86.8158		959.935	83.8226		959.935	91.0849
960.417	84.5443		960.417	86.7584		960.417	83.7383		960.417	91.0339
960.899	84.4962		960.899	86.6984		960.899	83.6515		960.899	90.981
961.381	84.4472		961.381	86.6376		961.381	83.5636		961.381	90.9272
961.863	84.3982		961.863	86.5772		961.863	83.4762		961.863	90.8732
962.346	84.3492		962.346	86.5178		962.346	83.3895		962.346	90.8193
962.828	84.2989		962.828	86.4585		962.828	83.3028		962.828	90.7649
963.31	84.2454		963.31	86.3982		963.31	83.2148		963.31	90.7087
963.792	84.1875		963.792	86.3356		963.792	83.1247		963.792	90.6497
964.274	84.1254		964.274	86.2707		964.274	83.0327		964.274	90.5876
964.756	84.0603		964.756	86.2043		964.756	82.9406		964.756	90.5234
965.238	83.9942		965.238	86.1374		965.238	82.85		965.238	90.4585
965.72	83.9286		965.72	86.071		965.72	82.7619		965.72	90.3943
966.203	83.8636		966.203	86.0049		966.203	82.6756		966.203	90.3315
966.685	83.798		966.685	85.9381		966.685	82.5891		966.685	90.2701
967.167	83.73		967.167	85.8692		967.167	82.4999		967.167	90.2091
967.649	83.6584		967.649	85.7971		967.649	82.406		967.649	90.1478
968.131	83.5832		968.131	85.7217		968.131	82.3073		968.131	90.0859
968.613	83.5057		968.613	85.6441		968.613	82.2052		968.613	90.0239
969.095	83.428		969.095	85.5655		969.095	82.1016		969.095	89.9623
969.577	83.3516		969.577	85.4868		969.577	81.9982		969.577	89.9015
970.06	83.2767		970.06	85.4079		970.06	81.8952		970.06	89.8413
970.542	83.2021		970.542	85.3278		970.542	81.7911		970.542	89.7806
971.024	83.1258		971.024	85.2449		971.024	81.6839		971.024	89.7181
971.506	83.0464		971.506	85.1583		971.506	81.5721		971.506	89.6529
971.988	82.9635		971.988	85.0684		971.988	81.4559		971.988	89.5848
972.47	82.878		972.47	84.9762		972.47	81.3368		972.47	89.5145
972.952	82.7912		972.952	84.8832		972.952	81.2169		972.952	89.4432
973.435	82.7041		973.435	84.7903		973.435	81.0978		973.435	89.3714
973.917	82.6164		973.917	84.6972		973.917	80.9793		973.917	89.2989
974.399	82.5266		974.399	84.6027		974.399	80.8599		974.399	89.2247
974.881	82.4328		974.881	84.505		974.881	80.7374		974.881	89.1475
975.363	82.3336		975.363	84.4031		975.363	80.61		975.363	89.0667
975.845	82.2288		975.845	84.2974		975.845	80.4776		975.845	88.9826
976.327	82.1199		976.327	84.1891		976.327	80.3416		976.327	88.8968
976.81	82.0087		976.81	84.0801		976.81	80.2042		976.81	88.811
977.292	81.8963		977.292	83.9712		977.292	80.0666		977.292	88.7267
977.774	81.7824		977.774	83.8618		977.774	79.9287		977.774	88.6437
978.256	81.6655		978.256	83.7501		978.256	79.7886		978.256	88.5611
978.738	81.5435		978.738	83.6337		978.738	79.6441		978.738	88.4771
979.22	81.4153		979.22	83.5112		979.22	79.4938		979.22	88.3904
979.702	81.2812		979.702	83.3831		979.702	79.3384		979.702	88.3011
980.184	81.1436		980.184	83.2513		980.184	79.1806		980.184	88.2102
980.667	81.0054		980.667	83.1188		980.667	79.0238		980.667	88.1197
981.149	80.8691		981.149	82.9877		981.149	78.8703		981.149	88.0311
981.631	80.7355		981.631	82.8586		981.631	78.7207		981.631	87.9445
982.113	80.6037		982.113	82.7303		982.113	78.5729		982.113	87.859
982.595	80.4718		982.595	82.6003		982.595	78.4239		982.595	87.7727
983.077	80.3382		983.077	82.4665		983.077	78.271		983.077	87.684
983.559	80.2027		983.559	82.3281		983.559	78.1135		983.559	87.5927
984.042	80.0667		984.042	82.1862		984.042	77.9528		984.042	87.4994
984.524	79.9319		984.524	82.043		984.524	77.7914		984.524	87.4061
985.006	79.7999		985.006	81.9009		985.006	77.6317		985.006	87.3145
985.488	79.6702		985.488	81.761		985.488	77.4745		985.488	87.2255
985.97	79.5413		985.97	81.6232		985.97	77.3186		985.97	87.1388
986.452	79.4108		986.452	81.4866		986.452	77.1623		986.452	87.0537
986.934	79.2774		986.934	81.3504		986.934	77.004		986.934	86.9697
987.417	79.1418		987.417	81.2147		987.417	76.8446		987.417	86.8873
987.899	79.0064		987.899	81.0812		987.899	76.6864		987.899	86.8083
988.381	78.8746		988.381	80.952		988.381	76.5328		988.381	86.7347
988.863	78.7494		988.863	80.8287		988.863	76.3866		988.863	86.6679
989.345	78.6314		989.345	80.7116		989.345	76.2485		989.345	86.608
989.827	78.5198		989.827	80.5992		989.827	76.1168		989.827	86.5534
990.309	78.4124		990.309	80.4894		990.309	75.9888		990.309	86.5015
990.792	78.3077		990.792	80.3807		990.792	75.8624		990.792	86.45
991.274	78.206		991.274	80.273		991.274	75.7373		991.274	86.3976
991.756	78.109		991.756	80.1678		991.756	75.6154		991.756	86.3447
992.238	78.0197		992.238	80.0675		992.238	75.4997		992.238	86.2925
992.72	77.9398		992.72	79.9742		992.72	75.3922		992.72	86.2423
993.202	77.8687		993.202	79.8885		993.202	75.293		993.202	86.1945
993.684	77.8038		993.684	79.8092		993.684	75.1997		993.684	86.1483
994.167	77.7408		994.167	79.7342		994.167	75.1086		994.167	86.1025
994.649	77.676		994.649	79.6615		994.649	75.0163		994.649	86.0557
995.131	77.6072		995.131	79.5904		995.131	74.9215		995.131	86.0079
995.613	77.5342		995.613	79.521		995.613	74.8249		995.613	85.9597
996.095	77.4579		996.095	79.4541		996.095	74.7285		996.095	85.9126
996.577	77.3791		996.577	79.3898		996.577	74.6341		996.577	85.8675
997.059	77.2969		997.059	79.3269		997.059	74.5414		997.059	85.8241
997.541	77.2092		997.541	79.263		997.541	74.4486		997.541	85.781
998.024	77.1134		998.024	79.1955		998.024	74.353		998.024	85.7362
998.506	77.008		998.506	79.1231		998.506	74.2526		998.506	85.6883
998.988	76.8935		998.988	79.0468		998.988	74.1478		998.988	85.6372
999.47	76.7729		999.47	78.969		999.47	74.0405		999.47	85.5843
999.952	76.65		999.952	78.8931		999.952	73.9337		999.952	85.5314
1000.43	76.528		1000.43	78.8214		1000.43	73.8295		1000.43	85.4803
1000.92	76.4077		1000.92	78.754		1000.92	73.7277		1000.92	85.431
1001.4	76.2878		1001.4	78.6887		1001.4	73.6258		1001.4	85.3824
1001.88	76.1658		1001.88	78.6225		1001.88	73.5208		1001.88	85.3324
1002.36	76.0396		1002.36	78.5529		1002.36	73.4106		1002.36	85.2795
1002.85	75.9089		1002.85	78.4794		1002.85	73.2958		1002.85	85.2232
1003.33	75.7758		1003.33	78.4035		1003.33	73.1792		1003.33	85.1647
1003.81	75.6432		1003.81	78.3277		1003.81	73.065		1003.81	85.1057
1004.29	75.5134		1004.29	78.2541		1004.29	72.9558		1004.29	85.0478
1004.77	75.3869		1004.77	78.183		1004.77	72.8519		1004.77	84.9911
1005.26	75.2617		1005.26	78.1125		1005.26	72.7508		1005.26	84.9345
1005.74	75.135		1005.74	78.04		1005.74	72.6485		1005.74	84.8763
1006.22	75.0052		1006.22	77.9633		1006.22	72.5423		1006.22	84.8154
1006.7	74.8728		1006.7	77.8825		1006.7	72.4321		1006.7	84.7518
1007.18	74.7413		1007.18	77.8001		1007.18	72.3206		1007.18	84.6874
1007.67	74.6154		1007.67	77.7195		1007.67	72.2123		1007.67	84.6248
1008.15	74.4992		1008.15	77.6436		1008.15	72.1106		1008.15	84.5659
1008.63	74.3944		1008.63	77.5738		1008.63	72.0166		1008.63	84.5111
1009.11	74.3001		1009.11	77.5087		1009.11	71.9285		1009.11	84.4593
1009.6	74.2137		1009.6	77.446		1009.6	71.8431		1009.6	84.4082
1010.08	74.1333		1010.08	77.3836		1010.08	71.7577		1010.08	84.3561
1010.56	74.0591		1010.56	77.3211		1010.56	71.6724		1010.56	84.3028
1011.04	73.9936		1011.04	77.2604		1011.04	71.5898		1011.04	84.2496
1011.52	73.9406		1011.52	77.2043		1011.52	71.5136		1011.52	84.1986
1012.01	73.9029		1012.01	77.1549		1012.01	71.4465		1012.01	84.1515
1012.49	73.8804		1012.49	77.1124		1012.49	71.3882		1012.49	84.1084
1012.97	73.8702		1012.97	77.0748		1012.97	71.3354		1012.97	84.0675
1013.45	73.8674		1013.45	77.0391		1013.45	71.2833		1013.45	84.0264
1013.93	73.8677		1013.93	77.0027		1013.93	71.2286		1013.93	83.9831
1014.42	73.8692		1014.42	76.9652		1014.42	71.1708		1014.42	83.9377
1014.9	73.8727		1014.9	76.9285		1014.9	71.1128		1014.9	83.8918
1015.38	73.8804		1015.38	76.8955		1015.38	71.0591		1015.38	83.8486
1015.86	73.8937		1015.86	76.8685		1015.86	71.0128		1015.86	83.8102
1016.35	73.9119		1016.35	76.8477		1016.35	70.974		1016.35	83.7772
1016.83	73.9314		1016.83	76.831		1016.83	70.9391		1016.83	83.7482
1017.31	73.9475		1017.31	76.8155		1017.31	70.9032		1017.31	83.7208
1017.79	73.9565		1017.79	76.7989		1017.79	70.8623		1017.79	83.6929
1018.27	73.9573		1018.27	76.7815		1018.27	70.8156		1018.27	83.6644
1018.75	73.9521		1018.75	76.7657		1018.75	70.7664		1018.75	83.6371
1019.24	73.9444		1019.24	76.7551		1019.24	70.7194		1019.24	83.614
1019.72	73.9371		1019.72	76.752		1019.72	70.6785		1019.72	83.5974
1020.2	73.9306		1020.2	76.7564		1020.2	70.6445		1020.2	83.588
1020.68	73.9226		1020.68	76.7657		1020.68	70.6147		1020.68	83.5842
1021.17	73.9096		1021.17	76.7759		1021.17	70.5847		1021.17	83.5832
1021.65	73.8891		1021.65	76.7841		1021.65	70.5512		1021.65	83.5828
1022.13	73.8613		1022.13	76.7901		1022.13	70.5138		1022.13	83.582
1022.61	73.8295		1022.61	76.7961		1022.61	70.4761		1022.61	83.5821
1023.1	73.7981		1023.1	76.8055		1023.1	70.4431		1023.1	83.585
1023.58	73.7709		1023.58	76.821		1023.58	70.4188		1023.58	83.5924
1024.06	73.7484		1024.06	76.843		1024.06	70.4038		1024.06	83.6042
1024.54	73.7285		1024.54	76.869		1024.54	70.3953		1024.54	83.6186
1025.02	73.7074		1025.02	76.8959		1025.02	70.3884		1025.02	83.633
1025.51	73.682		1025.51	76.9213		1025.51	70.3796		1025.51	83.6459
1025.99	73.6522		1025.99	76.9451		1025.99	70.3686		1025.99	83.6576
1026.47	73.6205		1026.47	76.9698		1026.47	70.3586		1026.47	83.6704
1026.95	73.5908		1026.95	76.9986		1026.95	70.3543		1026.95	83.6874
1027.43	73.566		1027.43	77.0338		1027.43	70.3597		1027.43	83.7109
1027.92	73.5462		1027.92	77.0748		1027.92	70.375		1027.92	83.7408
1028.4	73.5284		1028.4	77.1186		1028.4	70.3973		1028.4	83.7753
1028.88	73.5083		1028.88	77.1613		1028.88	70.4216		1028.88	83.8113
1029.36	73.4826		1029.36	77.2002		1029.36	70.444		1029.36	83.8465
1029.85	73.4509		1029.85	77.2351		1029.85	70.464		1029.85	83.8809
1030.33	73.4159		1030.33	77.2689		1030.33	70.4841		1030.33	83.9161
1030.81	73.3814		1030.81	77.3058		1030.81	70.5089		1030.81	83.9551
1031.29	73.3508		1031.29	77.3487		1031.29	70.5415		1031.29	83.9998
1031.77	73.3242		1031.77	77.3981		1031.77	70.582		1031.77	84.0503
1032.26	73.299		1032.26	77.4512		1032.26	70.6272		1032.26	84.1043
1032.74	73.2714		1032.74	77.5039		1032.74	70.6724		1032.74	84.1584
1033.22	73.2385		1033.22	77.5526		1033.22	70.7142		1033.22	84.2097
1033.7	73.2005		1033.7	77.5959		1033.7	70.7522		1033.7	84.2574
1034.18	73.1608		1034.18	77.6354		1034.18	70.7895		1034.18	84.3025
1034.67	73.124		1034.67	77.6744		1034.67	70.8305		1034.67	84.3477
1035.15	73.0943		1035.15	77.716		1035.15	70.8785		1035.15	84.395
1035.63	73.0726		1035.63	77.7615		1035.63	70.9337		1035.63	84.4453
1036.11	73.0568		1036.11	77.8101		1036.11	70.9929		1036.11	84.4973
1036.6	73.0434		1036.6	77.86		1036.6	71.0515		1036.6	84.5491
1037.08	73.0298		1037.08	77.9096		1037.08	71.1065		1037.08	84.5993
1037.56	73.016		1037.56	77.9588		1037.56	71.1579		1037.56	84.6479
1038.04	73.0052		1038.04	78.0094		1038.04	71.2091		1038.04	84.6965
1038.52	73.0012		1038.52	78.0633		1038.52	71.2647		1038.52	84.7475
1039.01	73.0072		1039.01	78.1214		1039.01	71.3281		1039.01	84.8022
1039.49	73.0226		1039.49	78.1823		1039.49	71.399		1039.49	84.8603
1039.97	73.0441		1039.97	78.2426		1039.97	71.4736		1039.97	84.9196
1040.45	73.0663		1040.45	78.2986		1040.45	71.5464		1040.45	84.9769
1040.93	73.0852		1040.93	78.3477		1040.93	71.6132		1040.93	85.0299
1041.42	73.0994		1041.42	78.3904		1041.42	71.6731		1041.42	85.0782
1041.9	73.1105		1041.9	78.4295		1041.9	71.7283		1041.9	85.1229
1042.38	73.1215		1042.38	78.4686		1042.38	71.7828		1042.38	85.1665
1042.86	73.1347		1042.86	78.5106		1042.86	71.8395		1042.86	85.2108
1043.34	73.1493		1043.34	78.5555		1043.34	71.8983		1043.34	85.256
1043.83	73.1618		1043.83	78.601		1043.83	71.9556		1043.83	85.3008
1044.31	73.1677		1044.31	78.6437		1044.31	72.007		1044.31	85.3432
1044.79	73.1641		1044.79	78.6812		1044.79	72.0492		1044.79	85.3817
1045.27	73.1516		1045.27	78.7138		1045.27	72.0825		1045.27	85.417
1045.76	73.1345		1045.76	78.744		1045.76	72.1107		1045.76	85.4512
1046.24	73.1184		1046.24	78.7758		1046.24	72.1395		1046.24	85.4875
1046.72	73.1085		1046.72	78.8119		1046.72	72.1733		1046.72	85.5279
1047.2	73.1063		1047.2	78.8529		1047.2	72.2133		1047.2	85.5727
1047.68	73.1099		1047.68	78.8965		1047.68	72.2571		1047.68	85.6199
1048.17	73.1154		1048.17	78.9389		1048.17	72.3007		1048.17	85.6666
1048.65	73.1195		1048.65	78.9774		1048.65	72.3409		1048.65	85.7103
1049.13	73.122		1049.13	79.0116		1049.13	72.3775		1049.13	85.7504
1049.61	73.1257		1049.61	79.0438		1049.61	72.4138		1049.61	85.7884
1050.09	73.1354		1050.09	79.0778		1050.09	72.4547		1050.09	85.8271
1050.58	73.1552		1050.58	79.1171		1050.58	72.5042		1050.58	85.869
1051.06	73.1866		1051.06	79.1628		1051.06	72.5636		1051.06	85.9154
1051.54	73.2274		1051.54	79.2135		1051.54	72.6304		1051.54	85.9655
1052.02	73.2736		1052.02	79.266		1052.02	72.7004		1052.02	86.0174
1052.51	73.3215		1052.51	79.3175		1052.51	72.7701		1052.51	86.0694
1052.99	73.3697		1052.99	79.3666		1052.99	72.8383		1052.99	86.1208
1053.47	73.4189		1053.47	79.4141		1053.47	72.9068		1053.47	86.1724
1053.95	73.4715		1053.95	79.4624		1053.95	72.9787		1053.95	86.2259
1054.43	73.5287		1054.43	79.5137		1054.43	73.0566		1054.43	86.2826
1054.92	73.5892		1054.92	79.5688		1054.92	73.1402		1054.92	86.3424
1055.4	73.6494		1055.4	79.6268		1055.4	73.2266		1055.4	86.404
1055.88	73.7046		1055.88	79.6858		1055.88	73.3121		1055.88	86.4656
1056.36	73.7514		1056.36	79.7443		1056.36	73.3939		1056.36	86.5256
1056.84	73.7899		1056.84	79.802		1056.84	73.4724		1056.84	86.584
1057.33	73.8228		1057.33	79.8602		1057.33	73.5508		1057.33	86.6421
1057.81	73.855		1057.81	79.9207		1057.81	73.6334		1057.81	86.7018
1058.29	73.89		1058.29	79.9847		1058.29	73.7232		1058.29	86.7647
1058.77	73.9291		1058.77	80.0515		1058.77	73.8203		1058.77	86.8307
1059.26	73.9703		1059.26	80.1191		1059.26	73.9215		1059.26	86.8983
1059.74	74.0104		1059.74	80.185		1059.74	74.0222		1059.74	86.9653
1060.22	74.0472		1060.22	80.2479		1060.22	74.1191		1060.22	87.0298
1060.7	74.081		1060.7	80.3082		1060.7	74.2113		1060.7	87.0914
1061.18	74.1148		1061.18	80.3681		1061.18	74.301		1061.18	87.1508
1061.67	74.1529		1061.67	80.4298		1061.67	74.3918		1061.67	87.2096
1062.15	74.1983		1062.15	80.4947		1062.15	74.4859		1062.15	87.2688
1062.63	74.2507		1062.63	80.5617		1062.63	74.5829		1062.63	87.3283
1063.11	74.3069		1063.11	80.6275		1063.11	74.6794		1063.11	87.3867
1063.59	74.3615		1063.59	80.6885		1063.59	74.7703		1063.59	87.4419
1064.08	74.4103		1064.08	80.7419		1064.08	74.8517		1064.08	87.4925
1064.56	74.4513		1064.56	80.7871		1064.56	74.922		1064.56	87.5384
1065.04	74.4857		1065.04	80.8256		1065.04	74.9825		1065.04	87.5803
1065.52	74.5163		1065.52	80.8594		1065.52	75.0358		1065.52	87.6195
1066.01	74.5453		1066.01	80.8898		1066.01	75.0837		1066.01	87.6567
1066.49	74.5726		1066.49	80.9164		1066.49	75.1258		1066.49	87.6913
1066.97	74.5958		1066.97	80.9364		1066.97	75.1591		1066.97	87.7213
1067.45	74.6111		1067.45	80.9469		1067.45	75.1802		1067.45	87.7446
1067.93	74.6161		1067.93	80.9459		1067.93	75.1868		1067.93	87.76
1068.42	74.6111		1068.42	80.934		1068.42	75.1797		1068.42	87.7678
1068.9	74.5995		1068.9	80.9138		1068.9	75.1626		1068.9	87.7701
1069.38	74.5862		1069.38	80.8893		1069.38	75.1405		1069.38	87.7695
1069.86	74.5751		1069.86	80.8633		1069.86	75.1174		1069.86	87.768
1070.34	74.5678		1070.34	80.8367		1070.34	75.0945		1070.34	87.7662
1070.83	74.5626		1070.83	80.8081		1070.83	75.0701		1070.83	87.7631
1071.31	74.5566		1071.31	80.775		1071.31	75.0413		1071.31	87.7574
1071.79	74.5477		1071.79	80.736		1071.79	75.0065		1071.79	87.7481
1072.27	74.5362		1072.27	80.6916		1072.27	74.9668		1072.27	87.7361
1072.76	74.5254		1072.76	80.6453		1072.76	74.9267		1072.76	87.7237
1073.24	74.5198		1073.24	80.6017		1073.24	74.8918		1073.24	87.7139
1073.72	74.5229		1073.72	80.565		1073.72	74.8671		1073.72	87.7092
1074.2	74.5353		1074.2	80.5374		1074.2	74.8546		1074.2	87.7106
1074.68	74.5545		1074.68	80.5184		1074.68	74.8529		1074.68	87.7173
1075.17	74.5761		1075.17	80.5059		1075.17	74.8589		1075.17	87.7275
1075.65	74.5962		1075.65	80.4976		1075.65	74.8695		1075.65	87.7399
1076.13	74.6133		1076.13	80.4926		1076.13	74.8842		1076.13	87.7543
1076.61	74.6283		1076.61	80.4916		1076.61	74.9045		1076.61	87.7717
1077.09	74.6434		1077.09	80.4964		1077.09	74.9329		1077.09	87.794
1077.58	74.66		1077.58	80.5083		1077.58	74.9711		1077.58	87.8225
1078.06	74.6771		1078.06	80.5271		1078.06	75.0181		1078.06	87.857
1078.54	74.6913		1078.54	80.5511		1078.54	75.0703		1078.54	87.8961
1079.02	74.6982		1079.02	80.5778		1079.02	75.1233		1079.02	87.9376
1079.51	74.695		1079.51	80.6056		1079.51	75.1739		1079.51	87.9798
1079.99	74.6817		1079.99	80.6343		1079.99	75.222		1079.99	88.0223
1080.47	74.6616		1080.47	80.6657		1080.47	75.2701		1080.47	88.0662
1080.95	74.6393		1080.95	80.7017		1080.95	75.322		1080.95	88.1128
1081.43	74.6186		1081.43	80.7435		1081.43	75.3803		1081.43	88.163
1081.91	74.6003		1081.91	80.7901		1081.91	75.4447		1081.91	88.2164
1082.4	74.5823		1082.4	80.8386		1082.4	75.512		1082.4	88.2708
1082.88	74.5609		1082.88	80.8856		1082.88	75.5779		1082.88	88.324
1083.36	74.5335		1083.36	80.9288		1083.36	75.6388		1083.36	88.3741
1083.84	74.5		1083.84	80.968		1083.84	75.6942		1083.84	88.4207
1084.33	74.4633		1084.33	81.0051		1084.33	75.746		1084.33	88.4653
1084.81	74.4276		1084.81	81.0425		1084.81	75.7974		1084.81	88.5096
1085.29	74.3962		1085.29	81.082		1085.29	75.8507		1085.29	88.5553
1085.77	74.3693		1085.77	81.1233		1085.77	75.9054		1085.77	88.6024
1086.26	74.344		1086.26	81.1639		1086.26	75.9583		1086.26	88.6497
1086.74	74.316		1086.74	81.2007		1086.74	76.0054		1086.74	88.6952
1087.22	74.2814		1087.22	81.2317		1087.22	76.0437		1087.22	88.7374
1087.7	74.2397		1087.7	81.257		1087.7	76.0728		1087.7	88.7758
1088.18	74.1932		1088.18	81.2788		1088.18	76.0953		1088.18	88.8113
1088.66	74.1461		1088.66	81.3001		1088.66	76.1149		1088.66	88.8453
1089.15	74.1016		1089.15	81.323		1089.15	76.1341		1089.15	88.8786
1089.63	74.0603		1089.63	81.3473		1089.63	76.153		1089.63	88.9112
1090.11	74.0197		1090.11	81.3704		1090.11	76.1687		1090.11	88.9415
1090.59	73.9756		1090.59	81.3887		1090.59	76.1773		1090.59	88.9678
1091.08	73.9246		1091.08	81.3992		1091.08	76.1763		1091.08	88.9891
1091.56	73.8661		1091.56	81.4014		1091.56	76.1658		1091.56	89.0056
1092.04	73.8026		1092.04	81.397		1092.04	76.1486		1092.04	89.0189
1092.52	73.7386		1092.52	81.3892		1092.52	76.1291		1092.52	89.0311
1093.01	73.6775		1093.01	81.3811		1093.01	76.1105		1093.01	89.0437
1093.49	73.6202		1093.49	81.3737		1093.49	76.0935		1093.49	89.057
1093.97	73.5649		1093.97	81.3666		1093.97	76.0761		1093.97	89.0701
1094.45	73.5078		1094.45	81.3578		1094.45	76.0552		1094.45	89.0815
1094.93	73.4467		1094.93	81.3459		1094.93	76.0292		1094.93	89.0903
1095.41	73.3817		1095.41	81.3313		1095.41	75.9989		1095.41	89.097
1095.9	73.3166		1095.9	81.3158		1095.9	75.9681		1095.9	89.1031
1096.38	73.2565		1096.38	81.3024		1096.38	75.9416		1096.38	89.1105
1096.86	73.2058		1096.86	81.2933		1096.86	75.9227		1096.86	89.1203
1097.34	73.1656		1097.34	81.2889		1097.34	75.9117		1097.34	89.1317
1097.83	73.134		1097.83	81.2877		1097.83	75.9058		1097.83	89.1428
1098.31	73.107		1098.31	81.2874		1098.31	75.901		1098.31	89.151
1098.79	73.0815		1098.79	81.2866		1098.79	75.8946		1098.79	89.1546
1099.27	73.0574		1099.27	81.2857		1099.27	75.887		1099.27	89.154
1099.76	73.0376		1099.76	81.2873		1099.76	75.8816		1099.76	89.1512
1100.24	73.0268		1100.24	81.2945		1100.24	75.8834		1100.24	89.1495
1100.72	73.0286		1100.72	81.31		1100.72	75.8964		1100.72	89.1519
1101.2	73.044		1101.2	81.3345		1101.2	75.9215		1101.2	89.16
1101.68	73.0705		1101.68	81.3665		1101.68	75.9567		1101.68	89.1737
1102.16	73.104		1102.16	81.4036		1102.16	75.9982		1102.16	89.1918
1102.65	73.1412		1102.65	81.4439		1102.65	76.0435		1102.65	89.213
1103.13	73.1815		1103.13	81.4871		1103.13	76.0921		1103.13	89.2366
1103.61	73.2272		1103.61	81.5348		1103.61	76.1466		1103.61	89.2634
1104.09	73.2823		1104.09	81.5892		1104.09	76.2107		1104.09	89.2943
1104.58	73.3498		1104.58	81.6521		1104.58	76.2869		1104.58	89.3301
1105.06	73.4306		1105.06	81.7233		1105.06	76.3752		1105.06	89.3705
1105.54	73.5227		1105.54	81.8015		1105.54	76.4731		1105.54	89.4142
1106.02	73.6231		1106.02	81.8845		1106.02	76.5767		1106.02	89.4593
1106.5	73.7299		1106.5	81.9708		1106.5	76.6835		1106.5	89.5046
1106.99	73.8439		1106.99	82.0608		1106.99	76.7933		1106.99	89.5498
1107.47	73.9683		1107.47	82.1561		1107.47	76.9087		1107.47	89.5962
1107.95	74.1076		1107.95	82.2587		1107.95	77.0331		1107.95	89.6449
1108.43	74.2645		1108.43	82.3691		1108.43	77.1688		1108.43	89.6971
1108.91	74.439		1108.91	82.4862		1108.91	77.3151		1108.91	89.7525
1109.4	74.6274		1109.4	82.6071		1109.4	77.4689		1109.4	89.8099
1109.88	74.8245		1109.88	82.7281		1109.88	77.6255		1109.88	89.8674
1110.36	75.0252		1110.36	82.8469		1110.36	77.781		1110.36	89.9239
1110.84	75.2265		1110.84	82.9629		1110.84	77.9337		1110.84	89.979
1111.33	75.4274		1111.33	83.0774		1111.33	78.0839		1111.33	90.0336
1111.81	75.6275		1111.81	83.1923		1111.81	78.2327		1111.81	90.0891
1112.29	75.8257		1112.29	83.3084		1112.29	78.3801		1112.29	90.1461
1112.77	76.0186		1112.77	83.425		1112.77	78.5244		1112.77	90.2045
1113.25	76.2011		1113.25	83.5395		1113.25	78.6621		1113.25	90.2629
1113.74	76.3684		1113.74	83.6485		1113.74	78.7892		1113.74	90.3195
1114.22	76.5169		1114.22	83.7495		1114.22	78.9034		1114.22	90.373
1114.7	76.6466		1114.7	83.8418		1114.7	79.0049		1114.7	90.4227
1115.18	76.7602		1115.18	83.9265		1115.18	79.0965		1115.18	90.4692
1115.66	76.8619		1115.66	84.0056		1115.66	79.1817		1115.66	90.5132
1116.15	76.9552		1116.15	84.0811		1116.15	79.2636		1116.15	90.5554
1116.63	77.0419		1116.63	84.1539		1116.63	79.3431		1116.63	90.5957
1117.11	77.1214		1117.11	84.2236		1117.11	79.419		1117.11	90.6334
1117.59	77.1924		1117.59	84.2892		1117.59	79.4896		1117.59	90.6675
1118.08	77.2541		1118.08	84.3502		1118.08	79.5537		1118.08	90.6976
1118.56	77.3076		1118.56	84.4073		1118.56	79.6121		1118.56	90.7244
1119.04	77.3561		1119.04	84.462		1119.04	79.6674		1119.04	90.7493
1119.52	77.4035		1119.52	84.5166		1119.52	79.7229		1119.52	90.7738
1120	77.4529		1120	84.5724		1120	79.781		1120	90.7991
1120.49	77.5051		1120.49	84.6297		1120.49	79.8419		1120.49	90.8254
1120.97	77.5589		1120.97	84.6873		1120.97	79.904		1120.97	90.8517
1121.45	77.6116		1121.45	84.7433		1121.45	79.9646		1121.45	90.8767
1121.93	77.6613		1121.93	84.7961		1121.93	80.0219		1121.93	90.8996
1122.41	77.7072		1122.41	84.845		1122.41	80.0755		1122.41	90.9202
1122.9	77.7502		1122.9	84.8903		1122.9	80.1268		1122.9	90.9392
1123.38	77.792		1123.38	84.9332		1123.38	80.1778		1123.38	90.9577
1123.86	77.8332		1123.86	84.9743		1123.86	80.2294		1123.86	90.9766
1124.34	77.8727		1124.34	85.0133		1124.34	80.2809		1124.34	90.996
1124.83	77.9076		1124.83	85.0493		1124.83	80.3295		1124.83	91.0152
1125.31	77.9347		1125.31	85.0811		1125.31	80.3722		1125.31	91.0332
1125.79	77.9517		1125.79	85.1077		1125.79	80.4066		1125.79	91.0494
1126.27	77.9584		1126.27	85.1293		1126.27	80.4324		1126.27	91.0639
1126.75	77.957		1126.75	85.1469		1126.75	80.4514		1126.75	91.0772
1127.24	77.9503		1127.24	85.1616		1127.24	80.4661		1127.24	91.0905
1127.72	77.9409		1127.72	85.174		1127.72	80.4787		1127.72	91.1042
1128.2	77.9297		1128.2	85.1837		1128.2	80.4895		1128.2	91.1182
1128.68	77.9157		1128.68	85.1895		1128.68	80.4971		1128.68	91.1317
1129.16	77.8968		1129.16	85.1899		1129.16	80.4992		1129.16	91.1436
1129.65	77.8716		1129.65	85.1844		1129.65	80.4936		1129.65	91.153
1130.13	77.8403		1130.13	85.1732		1130.13	80.4802		1130.13	91.1598
1130.61	77.8044		1130.61	85.1578		1130.61	80.4598		1130.61	91.1644
1131.09	77.7665		1131.09	85.1398		1131.09	80.4344		1131.09	91.1674
1131.58	77.7283		1131.58	85.1202		1131.58	80.4054		1131.58	91.1689
1132.06	77.6901		1132.06	85.0989		1132.06	80.3729		1132.06	91.1684
1132.54	77.6504		1132.54	85.0746		1132.54	80.3357		1132.54	91.1649
1133.02	77.6071		1133.02	85.0457		1133.02	80.2918		1133.02	91.1572
1133.5	77.5589		1133.5	85.0112		1133.5	80.2401		1133.5	91.145
1133.99	77.5063		1133.99	84.9712		1133.99	80.1813		1133.99	91.129
1134.47	77.4514		1134.47	84.927		1134.47	80.1173		1134.47	91.1105
1134.95	77.3969		1134.95	84.8804		1134.95	80.0511		1134.95	91.0912
1135.43	77.345		1135.43	84.8326		1135.43	79.9849		1135.43	91.0722
1135.91	77.2958		1135.91	84.784		1135.91	79.9193		1135.91	91.0537
1136.4	77.2477		1136.4	84.734		1136.4	79.8534		1136.4	91.0349
1136.88	77.1983		1136.88	84.6813		1136.88	79.7854		1136.88	91.0147
1137.36	77.1462		1137.36	84.6252		1137.36	79.7143		1137.36	90.9924
1137.84	77.0916		1137.84	84.5662		1137.84	79.6404		1137.84	90.9681
1138.33	77.037		1138.33	84.5057		1138.33	79.5658		1138.33	90.9429
1138.81	76.9852		1138.81	84.4457		1138.81	79.4929		1138.81	90.9182
1139.29	76.9386		1139.29	84.3874		1139.29	79.4234		1139.29	90.8952
1139.77	76.8972		1139.77	84.3311		1139.77	79.3572		1139.77	90.8741
1140.25	76.8589		1140.25	84.2757		1140.25	79.2926		1140.25	90.8542
1140.74	76.8205		1140.74	84.2193		1140.74	79.2267		1140.74	90.8343
1141.22	76.7795		1141.22	84.1607		1141.22	79.1579		1141.22	90.8136
1141.7	76.7351		1141.7	84.0998		1141.7	79.086		1141.7	90.7922
1142.18	76.6886		1142.18	84.0376		1142.18	79.0129		1142.18	90.7711
1142.66	76.6422		1142.66	83.9762		1142.66	78.9414		1142.66	90.7515
1143.15	76.5979		1143.15	83.9171		1143.15	78.8738		1143.15	90.7345
1143.63	76.5556		1143.63	83.861		1143.63	78.8104		1143.63	90.7203
1144.11	76.5135		1144.11	83.8075		1144.11	78.7499		1144.11	90.7083
1144.59	76.4688		1144.59	83.7551		1144.59	78.6896		1144.59	90.6972
1145.08	76.4192		1145.08	83.7029		1145.08	78.6276		1145.08	90.6861
1145.56	76.3642		1145.56	83.6507		1145.56	78.5635		1145.56	90.6749
1146.04	76.3053		1146.04	83.5991		1146.04	78.4986		1146.04	90.6642
1146.52	76.2449		1146.52	83.5494		1146.52	78.4354		1146.52	90.6552
1147	76.185		1147	83.5025		1147	78.3759		1147	90.649
1147.49	76.1261		1147.49	83.4586		1147.49	78.321		1147.49	90.6456
1147.97	76.0667		1147.97	83.417		1147.97	78.2697		1147.97	90.6443
1148.45	76.0048		1148.45	83.3767		1148.45	78.2203		1148.45	90.6441
1148.93	75.9388		1148.93	83.3371		1148.93	78.1716		1148.93	90.6438
1149.41	75.8694		1149.41	83.2989		1149.41	78.1237		1149.41	90.6431
1149.9	75.7991		1149.9	83.2634		1149.9	78.0786		1149.9	90.6425
1150.38	75.7314		1150.38	83.2326		1150.38	78.0388		1150.38	90.643
1150.86	75.6694		1150.86	83.2073		1150.86	78.006		1150.86	90.6453
1151.34	75.6141		1151.34	83.1873		1151.34	77.9803		1151.34	90.6499
1151.83	75.5647		1151.83	83.1712		1151.83	77.9602		1151.83	90.6563
1152.31	75.5189		1152.31	83.1569		1152.31	77.9434		1152.31	90.6639
1152.79	75.4748		1152.79	83.1431		1152.79	77.9284		1152.79	90.6722
1153.27	75.4323		1153.27	83.1296		1153.27	77.9154		1153.27	90.6813
1153.75	75.3928		1153.75	83.1175		1153.75	77.9063		1153.75	90.6922
1154.24	75.3588		1154.24	83.1085		1154.24	77.9036		1154.24	90.7058
1154.72	75.3322		1154.72	83.1037		1154.72	77.909		1154.72	90.723
1155.2	75.313		1155.2	83.1032		1155.2	77.9223		1155.2	90.7439
1155.68	75.2992		1155.68	83.1058		1155.68	77.9412		1155.68	90.7678
1156.16	75.2882		1156.16	83.1099		1156.16	77.9627		1156.16	90.7941
1156.65	75.2778		1156.65	83.1142		1156.65	77.9842		1156.65	90.8221
1157.13	75.2679		1157.13	83.1185		1157.13	78.0054		1157.13	90.852
1157.61	75.2605		1157.61	83.1238		1157.61	78.0277		1157.61	90.8844
1158.09	75.2586		1158.09	83.1315		1158.09	78.0538		1158.09	90.92
1158.58	75.2649		1158.58	83.1428		1158.58	78.0858		1158.58	90.9592
1159.06	75.2803		1159.06	83.1577		1159.06	78.1246		1159.06	91.0019
1159.54	75.3037		1159.54	83.1756		1159.54	78.1689		1159.54	91.0469
1160.02	75.3332		1160.02	83.1954		1160.02	78.2166		1160.02	91.0935
1160.5	75.3668		1160.5	83.2167		1160.5	78.2663		1160.5	91.1412
1160.99	75.4047		1160.99	83.2405		1160.99	78.3177		1160.99	91.1901
1161.47	75.4485		1161.47	83.2688		1161.47	78.3723		1161.47	91.2415
1161.95	75.5007		1161.95	83.3038		1161.95	78.4324		1161.95	91.2964
1162.43	75.5633		1162.43	83.347		1162.43	78.4999		1162.43	91.3555
1162.91	75.6367		1162.91	83.3986		1162.91	78.5749		1162.91	91.4186
1163.4	75.7193		1163.4	83.4571		1163.4	78.6562		1163.4	91.4845
1163.88	75.8085		1163.88	83.5205		1163.88	78.742		1163.88	91.552
1164.36	75.9026		1164.36	83.5872		1164.36	78.8305		1164.36	91.6198
1164.84	76.0008		1164.84	83.6566		1164.84	78.9215		1164.84	91.6877
1165.33	76.1043		1165.33	83.7293		1165.33	79.016		1165.33	91.7561
1165.81	76.2144		1165.81	83.8067		1165.81	79.1153		1165.81	91.8257
1166.29	76.3319		1166.29	83.8895		1166.29	79.2199		1166.29	91.8969
1166.77	76.4558		1166.77	83.9777		1166.77	79.3289		1166.77	91.9697
1167.25	76.5836		1167.25	84.0703		1167.25	79.4396		1167.25	92.0431
1167.74	76.712		1167.74	84.1659		1167.74	79.5494		1167.74	92.116
1168.22	76.8388		1168.22	84.2636		1168.22	79.6565		1168.22	92.1875
1168.7	76.9634		1168.7	84.3633		1168.7	79.7607		1168.7	92.2572
1169.18	77.0871		1169.18	84.4658		1169.18	79.8637		1169.18	92.3251
1169.66	77.2119		1169.66	84.5723		1169.66	79.9678		1169.66	92.3916
1170.15	77.3393		1170.15	84.6831		1170.15	80.0747		1170.15	92.4566
1170.63	77.4691		1170.63	84.7974		1170.63	80.1841		1170.63	92.5198
1171.11	77.5997		1171.11	84.9136		1171.11	80.2945		1171.11	92.5801
1171.59	77.7288		1171.59	85.0296		1171.59	80.4032		1171.59	92.6366
1172.08	77.8548		1172.08	85.1443		1172.08	80.5083		1172.08	92.689
1172.56	77.9777		1172.56	85.2576		1172.56	80.6092		1172.56	92.7374
1173.04	78.099		1173.04	85.3705		1173.04	80.707		1173.04	92.783
1173.52	78.2208		1173.52	85.4845		1173.52	80.8032		1173.52	92.8268
1174	78.3444		1174	85.6002		1174	80.8991		1174	92.8699
1174.49	78.4694		1174.49	85.7176		1174.49	80.9944		1174.49	92.9124
1174.97	78.5939		1174.97	85.8351		1174.97	81.0876		1174.97	92.9536
1175.45	78.7151		1175.45	85.9508		1175.45	81.1765		1175.45	92.9928
1175.93	78.8311		1175.93	86.0628		1175.93	81.2596		1175.93	93.0292
1176.41	78.9413		1176.41	86.1706		1176.41	81.3367		1176.41	93.0622
1176.9	79.0471		1176.9	86.2742		1176.9	81.409		1176.9	93.0921
1177.38	79.1502		1177.38	86.374		1177.38	81.4784		1177.38	93.1193
1177.86	79.2521		1177.86	86.4705		1177.86	81.5463		1177.86	93.1439
1178.34	79.3528		1178.34	86.5631		1178.34	81.6125		1178.34	93.1658
1178.83	79.4509		1178.83	86.6506		1178.83	81.6759		1178.83	93.1845
1179.31	79.5443		1179.31	86.7318		1179.31	81.7343		1179.31	93.1992
1179.79	79.6316		1179.79	86.8056		1179.79	81.7863		1179.79	93.2095
1180.27	79.7129		1180.27	86.8722		1180.27	81.8317		1180.27	93.2156
1180.75	79.7895		1180.75	86.9326		1180.75	81.8714		1180.75	93.2181
1181.24	79.8635		1181.24	86.9882		1181.24	81.9074		1181.24	93.2179
1181.72	79.9362		1181.72	87.0402		1181.72	81.9412		1181.72	93.2156
1182.2	80.0077		1182.2	87.0889		1182.2	81.9732		1182.2	93.2116
1182.68	80.0767		1182.68	87.1339		1182.68	82.0027		1182.68	93.2055
1183.16	80.1411		1183.16	87.1743		1183.16	82.0285		1183.16	93.1969
1183.65	80.1993		1183.65	87.2094		1183.65	82.0495		1183.65	93.1856
1184.13	80.2514		1184.13	87.239		1184.13	82.0661		1184.13	93.1717
1184.61	80.2985		1184.61	87.2639		1184.61	82.0795		1184.61	93.1561
1185.09	80.3427		1185.09	87.285		1185.09	82.0915		1185.09	93.1399
1185.58	80.3854		1185.58	87.3031		1185.58	82.1032		1185.58	93.1239
1186.06	80.4269		1186.06	87.3185		1186.06	82.1146		1186.06	93.1081
1186.54	80.466		1186.54	87.3309		1186.54	82.1245		1186.54	93.0923
1187.02	80.5006		1187.02	87.3396		1187.02	82.131		1187.02	93.0755
1187.5	80.5289		1187.5	87.3441		1187.5	82.1328		1187.5	93.0569
1187.99	80.5505		1187.99	87.3445		1187.99	82.1296		1187.99	93.0364
1188.47	80.5659		1188.47	87.3412		1188.47	82.1225		1188.47	93.0139
1188.95	80.5764		1188.95	87.3352		1188.95	82.1131		1188.95	92.99
1189.43	80.5831		1189.43	87.327		1189.43	82.1025		1189.43	92.965
1189.91	80.5859		1189.91	87.3166		1189.91	82.091		1189.91	92.939
1190.4	80.5837		1190.4	87.3033		1190.4	82.0774		1190.4	92.9115
1190.88	80.5751		1190.88	87.2865		1190.88	82.0602		1190.88	92.8822
1191.36	80.5592		1191.36	87.2659		1191.36	82.0383		1191.36	92.8506
1191.84	80.5368		1191.84	87.2421		1191.84	82.0118		1191.84	92.8168
1192.33	80.5101		1192.33	87.2162		1192.33	81.9825		1192.33	92.7818
1192.81	80.482		1192.81	87.19		1192.81	81.9523		1192.81	92.7463
1193.29	80.4551		1193.29	87.1646		1193.29	81.9234		1193.29	92.711
1193.77	80.431		1193.77	87.1407		1193.77	81.8965		1193.77	92.6762
1194.25	80.4098		1194.25	87.1182		1194.25	81.8713		1194.25	92.6415
1194.73	80.3909		1194.73	87.0963		1194.73	81.8464		1194.73	92.6063
1195.22	80.3742		1195.22	87.0746		1195.22	81.8214		1195.22	92.57
1195.7	80.3604		1195.7	87.0532		1195.7	81.7966		1195.7	92.5328
1196.18	80.3518		1196.18	87.0331		1196.18	81.7735		1196.18	92.4952
1196.66	80.3511		1196.66	87.0155		1196.66	81.7545		1196.66	92.4582
1197.15	80.3603		1197.15	87.0016		1197.15	81.7415		1197.15	92.4225
1197.63	80.38		1197.63	86.992		1197.63	81.7352		1197.63	92.3884
1198.11	80.4094		1198.11	86.9864		1198.11	81.7351		1198.11	92.3557
1198.59	80.4463		1198.59	86.9842		1198.59	81.7395		1198.59	92.3236
1199.08	80.4888		1199.08	86.9849		1199.08	81.747		1199.08	92.2915
1199.56	80.5355		1199.56	86.9883		1199.56	81.7571		1199.56	92.2593
1200.04	80.5865		1200.04	86.9945		1200.04	81.7698		1200.04	92.2273
1200.52	80.6421		1200.52	87.004		1200.52	81.786		1200.52	92.1962
1201	80.7023		1201	87.0167		1201	81.8059		1201	92.1664
1201.48	80.7661		1201.48	87.0323		1201.48	81.829		1201.48	92.1381
1201.97	80.8311		1201.97	87.0493		1201.97	81.8535		1201.97	92.1107
1202.45	80.8947		1202.45	87.0662		1202.45	81.8773		1202.45	92.0833
1202.93	80.9544		1202.93	87.082		1202.93	81.8989		1202.93	92.0553
1203.41	81.0094		1203.41	87.0961		1203.41	81.9178		1203.41	92.0266
1203.9	81.0598		1203.9	87.1086		1203.9	81.9349		1203.9	91.9976
1204.38	81.1069		1204.38	87.1202		1204.38	81.9514		1204.38	91.9689
1204.86	81.1515		1204.86	87.1316		1204.86	81.9682		1204.86	91.9412
1205.34	81.1941		1205.34	87.1428		1205.34	81.9853		1205.34	91.9146
1205.83	81.2339		1205.83	87.1537		1205.83	82.0018		1205.83	91.8886
1206.31	81.2697		1206.31	87.1636		1206.31	82.0159		1206.31	91.8624
1206.79	81.3008		1206.79	87.1721		1206.79	82.0266		1206.79	91.8354
1207.27	81.3274		1207.27	87.179		1207.27	82.034		1207.27	91.8074
1207.75	81.3506		1207.75	87.1846		1207.75	82.0392		1207.75	91.7788
1208.23	81.372		1208.23	87.1893		1208.23	82.0435		1208.23	91.7505
1208.72	81.3927		1208.72	87.1929		1208.72	82.0481		1208.72	91.723
1209.2	81.413		1209.2	87.1953		1209.2	82.0531		1209.2	91.6968
1209.68	81.4319		1209.68	87.1959		1209.68	82.0575		1209.68	91.6715
1210.16	81.448		1210.16	87.1942		1210.16	82.0601		1210.16	91.6466
1210.65	81.4604		1210.65	87.1904		1210.65	82.0599		1210.65	91.6219
1211.13	81.4689		1211.13	87.185		1211.13	82.0571		1211.13	91.5972
1211.61	81.4743		1211.61	87.1793		1211.61	82.0528		1211.61	91.5731
1212.09	81.4777		1212.09	87.1742		1212.09	82.0487		1212.09	91.55
1212.58	81.48		1212.58	87.1701		1212.58	82.0454		1212.58	91.5284
1213.06	81.481		1213.06	87.1663		1213.06	82.0428		1213.06	91.5079
1213.54	81.4794		1213.54	87.1616		1213.54	82.0392		1213.54	91.4878
1214.02	81.4737		1214.02	87.1547		1214.02	82.0329		1214.02	91.4673
1214.5	81.4629		1214.5	87.1446		1214.5	82.0224		1214.5	91.446
1214.98	81.4469		1214.98	87.1314		1214.98	82.0079		1214.98	91.4242
1215.47	81.427		1215.47	87.1161		1215.47	81.9908		1215.47	91.4028
1215.95	81.4048		1215.95	87.0998		1215.95	81.9731		1215.95	91.3831
1216.43	81.3813		1216.43	87.0838		1216.43	81.9564		1216.43	91.366
1216.91	81.3567		1216.91	87.0682		1216.91	81.9411		1216.91	91.3515
1217.4	81.3297		1217.4	87.0524		1217.4	81.9265		1217.4	91.3388
1217.88	81.2988		1217.88	87.0358		1217.88	81.9109		1217.88	91.327
1218.36	81.263		1218.36	87.0175		1218.36	81.8929		1218.36	91.3147
1218.84	81.2221		1218.84	86.9974		1218.84	81.8723		1218.84	91.3015
1219.32	81.1776		1219.32	86.9762		1219.32	81.8497		1219.32	91.2875
1219.81	81.1316		1219.81	86.9546		1219.81	81.8267		1219.81	91.2735
1220.29	81.0856		1220.29	86.9332		1220.29	81.8045		1220.29	91.2599
1220.77	81.0406		1220.77	86.9122		1220.77	81.7832		1220.77	91.2468
1221.25	80.996		1221.25	86.8908		1221.25	81.7621		1221.25	91.2339
1221.73	80.9509		1221.73	86.8681		1221.73	81.7399		1221.73	91.2204
1222.22	80.9042		1222.22	86.8437		1222.22	81.7156		1222.22	91.206
1222.7	80.8557		1222.7	86.8177		1222.7	81.6894		1222.7	91.1908
1223.18	80.8065		1223.18	86.7908		1223.18	81.6623		1223.18	91.1758
1223.66	80.7577		1223.66	86.7643		1223.66	81.6361		1223.66	91.162
1224.15	80.7102		1224.15	86.7393		1224.15	81.612		1224.15	91.1506
1224.63	80.6637		1224.63	86.7161		1224.63	81.5903		1224.63	91.1421
1225.11	80.6172		1225.11	86.6946		1225.11	81.5703		1225.11	91.136
1225.59	80.5691		1225.59	86.6741		1225.59	81.5507		1225.59	91.1319
1226.07	80.5183		1226.07	86.6541		1226.07	81.5305		1226.07	91.1291
1226.56	80.465		1226.56	86.6343		1226.56	81.5099		1226.56	91.1272
1227.04	80.4107		1227.04	86.6152		1227.04	81.49		1227.04	91.1265
1227.52	80.3574		1227.52	86.5972		1227.52	81.472		1227.52	91.1275
1228	80.3066		1228	86.5804		1228	81.4568		1228	91.1301
1228.48	80.2588		1228.48	86.5645		1228.48	81.4444		1228.48	91.1342
1228.97	80.2132		1228.97	86.5488		1228.97	81.4334		1228.97	91.1391
1229.45	80.1685		1229.45	86.5326		1229.45	81.4223		1229.45	91.1438
1229.93	80.1235		1229.93	86.5158		1229.93	81.4102		1229.93	91.148
1230.41	80.0784		1230.41	86.4989		1230.41	81.3972		1230.41	91.1519
1230.9	80.0345		1230.9	86.4831		1230.9	81.3851		1230.9	91.1565
1231.38	79.9934		1231.38	86.4698		1231.38	81.3758		1231.38	91.1628
1231.86	79.9565		1231.86	86.4598		1231.86	81.3709		1231.86	91.1714
1232.34	79.9243		1232.34	86.4529		1232.34	81.3708		1232.34	91.1822
1232.82	79.8961		1232.82	86.4484		1232.82	81.3748		1232.82	91.1946
1233.31	79.8708		1233.31	86.445		1233.31	81.3819		1233.31	91.2074
1233.79	79.8482		1233.79	86.4425		1233.79	81.3915		1233.79	91.2203
1234.27	79.8296		1234.27	86.4413		1234.27	81.4045		1234.27	91.2335
1234.75	79.8174		1234.75	86.4428		1234.75	81.4227		1234.75	91.2478
1235.23	79.8148		1235.23	86.4486		1235.23	81.4485		1235.23	91.2646
1235.72	79.8242		1235.72	86.4598		1235.72	81.4836		1235.72	91.2845
1236.2	79.8463		1236.2	86.4767		1236.2	81.528		1236.2	91.3074
1236.68	79.8803		1236.68	86.4985		1236.68	81.5802		1236.68	91.3323
1237.16	79.9245		1237.16	86.524		1237.16	81.6381		1237.16	91.3577
1237.65	79.9773		1237.65	86.552		1237.65	81.6998		1237.65	91.3821
1238.13	80.0382		1238.13	86.5825		1238.13	81.7644		1238.13	91.4051
1238.61	80.1079		1238.61	86.6158		1238.61	81.8322		1238.61	91.4271
1239.09	80.1874		1239.09	86.6529		1239.09	81.9044		1239.09	91.449
1239.57	80.2775		1239.57	86.6945		1239.57	81.9817		1239.57	91.472
1240.06	80.3774		1240.06	86.7401		1240.06	82.0637		1240.06	91.4963
1240.54	80.485		1240.54	86.7888		1240.54	82.1491		1240.54	91.5218
1241.02	80.5976		1241.02	86.839		1241.02	82.236		1241.02	91.5476
1241.5	80.7131		1241.5	86.8894		1241.5	82.323		1241.5	91.5728
1241.98	80.8304		1241.98	86.9396		1241.98	82.4096		1241.98	91.597
1242.47	80.9499		1242.47	86.9898		1242.47	82.4967		1242.47	91.6203
1242.95	81.0727		1242.95	87.0408		1242.95	82.5854		1242.95	91.6434
1243.43	81.1992		1243.43	87.0934		1243.43	82.6765		1243.43	91.6669
1243.91	81.329		1243.91	87.1477		1243.91	82.7699		1243.91	91.6911
1244.4	81.4603		1244.4	87.2031		1244.4	82.8642		1244.4	91.7155
1244.88	81.5909		1244.88	87.2584		1244.88	82.9576		1244.88	91.7395
1245.36	81.7188		1245.36	87.3127		1245.36	83.0486		1245.36	91.7625
1245.84	81.8432		1245.84	87.3654		1245.84	83.1368		1245.84	91.7841
1246.32	81.9645		1246.32	87.4166		1246.32	83.2229		1246.32	91.8046
1246.81	82.0837		1246.81	87.4668		1246.81	83.308		1246.81	91.8245
1247.29	82.2015		1247.29	87.5163		1247.29	83.3928		1247.29	91.8442
1247.77	82.3176		1247.77	87.5653		1247.77	83.4772		1247.77	91.8639
1248.25	82.4309		1248.25	87.6134		1248.25	83.5603		1248.25	91.883
1248.73	82.5393		1248.73	87.66		1248.73	83.6407		1248.73	91.9012
1249.22	82.6417		1249.22	87.7047		1249.22	83.7174		1249.22	91.9177
1249.7	82.7374		1249.7	87.7475		1249.7	83.7907		1249.7	91.9329
1250.18	82.8274		1250.18	87.789		1250.18	83.8615		1250.18	91.9472
1250.66	82.9129		1250.66	87.8297		1250.66	83.9316		1250.66	91.9614
1251.15	82.9953		1251.15	87.8702		1251.15	84.0021		1251.15	91.9764
1251.63	83.0752		1251.63	87.9103		1251.63	84.0734		1251.63	91.9923
1252.11	83.1521		1252.11	87.9494		1252.11	84.1448		1252.11	92.0089
1252.59	83.2252		1252.59	87.987		1252.59	84.2152		1252.59	92.0255
1253.07	83.2938		1253.07	88.0225		1253.07	84.2839		1253.07	92.0414
1253.56	83.3581		1253.56	88.0562		1253.56	84.3508		1253.56	92.0567
1254.04	83.4191		1254.04	88.0887		1254.04	84.4169		1254.04	92.0714
1254.52	83.4782		1254.52	88.1209		1254.52	84.4836		1254.52	92.0864
1255	83.5364		1255	88.1535		1255	84.5518		1255	92.1019
1255.48	83.594		1255.48	88.1865		1255.48	84.6214		1255.48	92.1181
1255.97	83.65		1255.97	88.2193		1255.97	84.6912		1255.97	92.1344
1256.45	83.7031		1256.45	88.2509		1256.45	84.7594		1256.45	92.15
1256.93	83.7518		1256.93	88.2806		1256.93	84.8245		1256.93	92.1639
1257.41	83.7956		1257.41	88.308		1257.41	84.8856		1257.41	92.1761
1257.89	83.8348		1257.89	88.3337		1257.89	84.9433		1257.89	92.1868
1258.38	83.8702		1258.38	88.3582		1258.38	84.9982		1258.38	92.1968
1258.86	83.9023		1258.86	88.3822		1258.86	85.0512		1258.86	92.2071
1259.34	83.9308		1259.34	88.4054		1259.34	85.102		1259.34	92.2182
1259.82	83.9544		1259.82	88.4274		1259.82	85.1492		1259.82	92.2298
1260.31	83.9714		1260.31	88.447		1260.31	85.1906		1260.31	92.2415
1260.79	83.9803		1260.79	88.4633		1260.79	85.2242		1260.79	92.2526
1261.27	83.9809		1261.27	88.4759		1261.27	85.2487		1261.27	92.2625
1261.75	83.9739		1261.75	88.4848		1261.75	85.2637		1261.75	92.2711
1262.23	83.9611		1262.23	88.4905		1262.23	85.2693		1262.23	92.2782
1262.72	83.9437		1262.72	88.4933		1262.72	85.2658		1262.72	92.2837
1263.2	83.9226		1263.2	88.4931		1263.2	85.2534		1263.2	92.287
1263.68	83.8979		1263.68	88.4896		1263.68	85.232		1263.68	92.2874
1264.16	83.8696		1264.16	88.4825		1264.16	85.202		1264.16	92.2846
1264.64	83.8382		1264.64	88.4719		1264.64	85.1648		1264.64	92.279
1265.13	83.8056		1265.13	88.4588		1265.13	85.1234		1265.13	92.2718
1265.61	83.7746		1265.61	88.4447		1265.61	85.0814		1265.61	92.2649
1266.09	83.7482		1266.09	88.4313		1266.09	85.0429		1266.09	92.26
1266.57	83.7294		1266.57	88.4201		1266.57	85.0107		1266.57	92.2584
1267.06	83.7194		1267.06	88.412		1267.06	84.9867		1267.06	92.2604
1267.54	83.7187		1267.54	88.4072		1267.54	84.9711		1267.54	92.2658
1268.02	83.7268		1268.02	88.4057		1268.02	84.9633		1268.02	92.2737
1268.5	83.7432		1268.5	88.4075		1268.5	84.9629		1268.5	92.2837
1268.98	83.7682		1268.98	88.4129		1268.98	84.97		1268.98	92.2961
1269.47	83.8022		1269.47	88.4223		1269.47	84.9855		1269.47	92.312
1269.95	83.8461		1269.95	88.4363		1269.95	85.0104		1269.95	92.3326
1270.43	83.8997		1270.43	88.455		1270.43	85.045		1270.43	92.3591
1270.91	83.9619		1270.91	88.4779		1270.91	85.0888		1270.91	92.3922
1271.39	84.0306		1271.39	88.5042		1271.39	85.14		1271.39	92.4313
1271.88	84.103		1271.88	88.5327		1271.88	85.1964		1271.88	92.4756
1272.36	84.1769		1272.36	88.5625		1272.36	85.2559		1272.36	92.5236
1272.84	84.2508		1272.84	88.5929		1272.84	85.3169		1272.84	92.5738
1273.32	84.3243		1273.32	88.6236		1273.32	85.3787		1273.32	92.6253
1273.81	84.3977		1273.81	88.6543		1273.81	85.441		1273.81	92.6773
1274.29	84.4711		1274.29	88.6848		1274.29	85.5036		1274.29	92.7289
1274.77	84.5446		1274.77	88.7145		1274.77	85.5658		1274.77	92.7796
1275.25	84.6175		1275.25	88.7427		1275.25	85.6268		1275.25	92.8287
1275.73	84.6893		1275.73	88.7691		1275.73	85.6857		1275.73	92.8758
1276.22	84.7602		1276.22	88.7939		1276.22	85.7422		1276.22	92.9211
1276.7	84.8307		1276.7	88.8179		1276.7	85.797		1276.7	92.9649
1277.18	84.9025		1277.18	88.8421		1277.18	85.8513		1277.18	93.0082
1277.66	84.9772		1277.66	88.8677		1277.66	85.9069		1277.66	93.0517
1278.14	85.0561		1278.14	88.8954		1278.14	85.9647		1278.14	93.0961
1278.63	85.1397		1278.63	88.9252		1278.63	86.0254		1278.63	93.1416
1279.11	85.2276		1279.11	88.9567		1279.11	86.0884		1279.11	93.1878
1279.59	85.3192		1279.59	88.9891		1279.59	86.153		1279.59	93.2343
1280.07	85.4139		1280.07	89.022		1280.07	86.2186		1280.07	93.2806
1280.56	85.5115		1280.56	89.0555		1280.56	86.285		1280.56	93.3267
1281.04	85.6126		1281.04	89.0898		1281.04	86.3526		1281.04	93.3726
1281.52	85.7176		1281.52	89.1256		1281.52	86.4219		1281.52	93.4186
1282	85.8265		1282	89.1631		1282	86.4931		1282	93.4646
1282.48	85.9387		1282.48	89.2018		1282.48	86.5658		1282.48	93.5103
1282.97	86.0529		1282.97	89.2411		1282.97	86.6389		1282.97	93.555
1283.45	86.1671		1283.45	89.2798		1283.45	86.7112		1283.45	93.5982
1283.93	86.28		1283.93	89.3172		1283.93	86.7817		1283.93	93.6392
1284.41	86.3905		1284.41	89.3528		1284.41	86.8502		1284.41	93.678
1284.89	86.4983		1284.89	89.3866		1284.89	86.9166		1284.89	93.7148
1285.38	86.6032		1285.38	89.419		1285.38	86.9814		1285.38	93.7499
1285.86	86.705		1285.86	89.4502		1285.86	87.0447		1285.86	93.7839
1286.34	86.8031		1286.34	89.4802		1286.34	87.1062		1286.34	93.817
1286.82	86.8965		1286.82	89.5089		1286.82	87.1655		1286.82	93.8495
1287.31	86.9841		1287.31	89.5359		1287.31	87.2218		1287.31	93.8816
1287.79	87.0651		1287.79	89.5607		1287.79	87.2746		1287.79	93.9135
1288.27	87.1393		1288.27	89.5835		1288.27	87.324		1288.27	93.9456
1288.75	87.2069		1288.75	89.6041		1288.75	87.3701		1288.75	93.978
1289.23	87.2684		1289.23	89.6228		1289.23	87.4134		1289.23	94.0106
1289.72	87.3242		1289.72	89.6395		1289.72	87.4536		1289.72	94.0432
1290.2	87.3743		1290.2	89.654		1290.2	87.4907		1290.2	94.0747
1290.68	87.4185		1290.68	89.6661		1290.68	87.5239		1290.68	94.1044
1291.16	87.4568		1291.16	89.6755		1291.16	87.553		1291.16	94.1316
1291.64	87.4891		1291.64	89.6822		1291.64	87.5779		1291.64	94.1557
1292.13	87.5163		1292.13	89.6864		1292.13	87.5992		1292.13	94.1769
1292.61	87.5393		1292.61	89.6885		1292.61	87.6178		1292.61	94.1954
1293.09	87.5595		1293.09	89.6891		1293.09	87.6345		1293.09	94.2114
1293.57	87.5776		1293.57	89.6882		1293.57	87.6497		1293.57	94.2252
1294.06	87.5942		1294.06	89.6859		1294.06	87.6633		1294.06	94.2368
1294.54	87.6093		1294.54	89.682		1294.54	87.6747		1294.54	94.246
1295.02	87.6224		1295.02	89.6767		1295.02	87.6837		1295.02	94.2533
1295.5	87.6336		1295.5	89.6703		1295.5	87.6903		1295.5	94.2591
1295.98	87.643		1295.98	89.6635		1295.98	87.695		1295.98	94.2645
1296.47	87.6512		1296.47	89.657		1296.47	87.6991		1296.47	94.2703
1296.95	87.6589		1296.95	89.6513		1296.95	87.7033		1296.95	94.2773
1297.43	87.6664		1297.43	89.6466		1297.43	87.7081		1297.43	94.2853
1297.91	87.6736		1297.91	89.6423		1297.91	87.713		1297.91	94.2936
1298.39	87.6799		1298.39	89.6375		1298.39	87.7171		1298.39	94.3013
1298.88	87.6848		1298.88	89.6314		1298.88	87.7196		1298.88	94.3073
1299.36	87.6879		1299.36	89.6237		1299.36	87.7199		1299.36	94.311
1299.84	87.6894		1299.84	89.6148		1299.84	87.7184		1299.84	94.3124
1300.32	87.6903		1300.32	89.6052		1300.32	87.716		1300.32	94.3123
1300.81	87.6914		1300.81	89.596		1300.81	87.7138		1300.81	94.3113
1301.29	87.6937		1301.29	89.5878		1301.29	87.7125		1301.29	94.3102
1301.77	87.6971		1301.77	89.5805		1301.77	87.712		1301.77	94.3091
1302.25	87.7012		1302.25	89.5737		1302.25	87.7116		1302.25	94.3078
1302.73	87.705		1302.73	89.5668		1302.73	87.7103		1302.73	94.3059
1303.22	87.7074		1303.22	89.5594		1303.22	87.7072		1303.22	94.303
1303.7	87.7078		1303.7	89.5512		1303.7	87.7021		1303.7	94.299
1304.18	87.7061		1304.18	89.5424		1304.18	87.6953		1304.18	94.294
1304.66	87.7024		1304.66	89.5333		1304.66	87.6873		1304.66	94.288
1305.14	87.697		1305.14	89.524		1305.14	87.6785		1305.14	94.2811
1305.63	87.6898		1305.63	89.5142		1305.63	87.6688		1305.63	94.2729
1306.11	87.6803		1306.11	89.5034		1306.11	87.6577		1306.11	94.2633
1306.59	87.668		1306.59	89.491		1306.59	87.6447		1306.59	94.2522
1307.07	87.6523		1307.07	89.4767		1307.07	87.6294		1307.07	94.2401
1307.56	87.633		1307.56	89.4609		1307.56	87.6121		1307.56	94.2276
1308.04	87.6102		1308.04	89.444		1308.04	87.5934		1308.04	94.2156
1308.52	87.5843		1308.52	89.4264		1308.52	87.5734		1308.52	94.2041
1309	87.5555		1309	89.4083		1309	87.552		1309	94.1929
1309.48	87.5236		1309.48	89.389		1309.48	87.5282		1309.48	94.1804
1309.97	87.4882		1309.97	89.3676		1309.97	87.5005		1309.97	94.1651
1310.45	87.4485		1310.45	89.3433		1310.45	87.4677		1310.45	94.1458
1310.93	87.4043		1310.93	89.3156		1310.93	87.4297		1310.93	94.1221
1311.41	87.3556		1311.41	89.285		1311.41	87.3873		1311.41	94.0952
1311.89	87.3035		1311.89	89.2529		1311.89	87.343		1311.89	94.0673
1312.38	87.2493		1312.38	89.221		1312.38	87.2994		1312.38	94.0409
1312.86	87.1945		1312.86	89.1908		1312.86	87.259		1312.86	94.0185
1313.34	87.1404		1313.34	89.1634		1313.34	87.2231		1313.34	94.001
1313.82	87.0873		1313.82	89.1387		1313.82	87.1913		1313.82	93.9879
1314.31	87.0354		1314.31	89.1161		1314.31	87.1622		1314.31	93.9775
1314.79	86.9845		1314.79	89.0945		1314.79	87.1342		1314.79	93.9677
1315.27	86.935		1315.27	89.0734		1315.27	87.1059		1315.27	93.9567
1315.75	86.8873		1315.75	89.0523		1315.75	87.0772		1315.75	93.9434
1316.23	86.8426		1316.23	89.0315		1316.23	87.0489		1316.23	93.928
1316.72	86.8016		1316.72	89.0112		1316.72	87.022		1316.72	93.9113
1317.2	86.7652		1317.2	88.9921		1317.2	86.998		1317.2	93.8946
1317.68	86.7336		1317.68	88.9747		1317.68	86.9779		1317.68	93.8796
1318.16	86.7067		1318.16	88.9594		1318.16	86.9624		1318.16	93.8679
1318.64	86.6847		1318.64	88.947		1318.64	86.9521		1318.64	93.8609
1319.13	86.6678		1319.13	88.9381		1319.13	86.9474		1319.13	93.8595
1319.61	86.6568		1319.61	88.9334		1319.61	86.9485		1319.61	93.864
1320.09	86.6522		1320.09	88.9329		1320.09	86.9549		1320.09	93.8738
1320.57	86.6543		1320.57	88.9356		1320.57	86.9655		1320.57	93.8872
1321.06	86.6622		1321.06	88.9402		1321.06	86.9784		1321.06	93.9022
1321.54	86.6748		1321.54	88.9447		1321.54	86.9915		1321.54	93.9164
1322.02	86.6905		1322.02	88.9477		1322.02	87.003		1322.02	93.9279
1322.5	86.708		1322.5	88.9485		1322.5	87.012		1322.5	93.9361
1322.98	86.7265		1322.98	88.9473		1322.98	87.0186		1322.98	93.9411
1323.47	86.7459		1323.47	88.9449		1323.47	87.0236		1323.47	93.9443
1323.95	86.766		1323.95	88.9426		1323.95	87.0281		1323.95	93.9468
1324.43	86.7869		1324.43	88.9411		1324.43	87.0326		1324.43	93.9497
1324.91	86.808		1324.91	88.9402		1324.91	87.0369		1324.91	93.9531
1325.39	86.8282		1325.39	88.9389		1325.39	87.04		1325.39	93.9565
1325.88	86.8465		1325.88	88.9359		1325.88	87.0407		1325.88	93.9591
1326.36	86.8619		1326.36	88.93		1326.36	87.0383		1326.36	93.9601
1326.84	86.8745		1326.84	88.9211		1326.84	87.0334		1326.84	93.9596
1327.32	86.8849		1327.32	88.9095		1327.32	87.0271		1327.32	93.9581
1327.81	86.8942		1327.81	88.8962		1327.81	87.0211		1327.81	93.9565
1328.29	86.9037		1328.29	88.8826		1328.29	87.0167		1328.29	93.9554
1328.77	86.9143		1328.77	88.8696		1328.77	87.0146		1328.77	93.9553
1329.25	86.9266		1329.25	88.8575		1329.25	87.0145		1329.25	93.956
1329.73	86.9404		1329.73	88.8464		1329.73	87.0155		1329.73	93.9573
1330.22	86.9554		1330.22	88.8363		1330.22	87.0169		1330.22	93.959
1330.7	86.9714		1330.7	88.8273		1330.7	87.0182		1330.7	93.9612
1331.18	86.988		1331.18	88.8195		1331.18	87.0195		1331.18	93.9643
1331.66	87.0046		1331.66	88.8131		1331.66	87.0208		1331.66	93.9685
1332.14	87.0204		1332.14	88.8077		1332.14	87.0219		1332.14	93.9731
1332.63	87.0339		1332.63	88.8022		1332.63	87.0216		1332.63	93.9769
1333.11	87.0435		1333.11	88.7952		1333.11	87.0182		1333.11	93.9782
1333.59	87.0475		1333.59	88.7852		1333.59	87.0102		1333.59	93.9751
1334.07	87.0451		1334.07	88.7711		1334.07	86.9963		1334.07	93.9663
1334.56	87.0362		1334.56	88.7525		1334.56	86.9761		1334.56	93.9514
1335.04	87.0215		1335.04	88.7299		1335.04	86.9504		1335.04	93.9304
1335.52	87.0025		1335.52	88.704		1335.52	86.9201		1335.52	93.9041
1336	86.9807		1336	88.676		1336	86.8863		1336	93.8731
1336.48	86.9574		1336.48	88.6467		1336.48	86.8497		1336.48	93.838
1336.97	86.9335		1336.97	88.6171		1336.97	86.8113		1336.97	93.7995
1337.45	86.9099		1337.45	88.5882		1337.45	86.7723		1337.45	93.7595
1337.93	86.8874		1337.93	88.5622		1337.93	86.7356		1337.93	93.7215
1338.41	86.8676		1338.41	88.542		1338.41	86.7057		1338.41	93.6909
1338.89	86.8528		1338.89	88.531		1338.89	86.6879		1338.89	93.6742
1339.38	86.845		1339.38	88.5319		1339.38	86.6872		1339.38	93.6773
1339.86	86.8457		1339.86	88.5459		1339.86	86.7055		1339.86	93.7027
1340.34	86.8547		1340.34	88.5711		1340.34	86.7409		1340.34	93.7485
1340.82	86.8702		1340.82	88.6038		1340.82	86.7878		1340.82	93.8082
1341.31	86.8896		1341.31	88.6391		1341.31	86.8388		1341.31	93.8732
1341.79	86.9101		1341.79	88.6729		1341.79	86.8875		1341.79	93.9352
1342.27	86.9299		1342.27	88.7026		1342.27	86.9292		1342.27	93.9884
1342.75	86.9477		1342.75	88.7272		1342.75	86.9621		1342.75	94.0299
1343.23	86.9634		1343.23	88.747		1343.23	86.9866		1343.23	94.0596
1343.72	86.9769		1343.72	88.7626		1343.72	87.0039		1343.72	94.0794
1344.2	86.9882		1344.2	88.7749		1344.2	87.0157		1344.2	94.0917
1344.68	86.9969		1344.68	88.7841		1344.68	87.0232		1344.68	94.099
1345.16	87.0027		1345.16	88.7901		1345.16	87.0268		1345.16	94.103
1345.64	87.0049		1345.64	88.7928		1345.64	87.0264		1345.64	94.1045
1346.13	87.0034		1346.13	88.7923		1346.13	87.0221		1346.13	94.1036
1346.61	86.9983		1346.61	88.789		1346.61	87.0144		1346.61	94.1004
1347.09	86.9898		1347.09	88.7836		1347.09	87.0038		1347.09	94.0952
1347.57	86.9781		1347.57	88.7766		1347.57	86.9912		1347.57	94.0885
1348.06	86.9634		1348.06	88.7684		1348.06	86.9773		1348.06	94.0812
1348.54	86.9456		1348.54	88.759		1348.54	86.9625		1348.54	94.074
1349.02	86.9246		1349.02	88.7484		1349.02	86.9469		1349.02	94.0677
1349.5	86.9007		1349.5	88.7364		1349.5	86.9307		1349.5	94.0626
1349.98	86.8746		1349.98	88.7235		1349.98	86.9142		1349.98	94.0586
1350.47	86.8475		1350.47	88.7103		1350.47	86.8979		1350.47	94.0553
1350.95	86.821		1350.95	88.6974		1350.95	86.8824		1350.95	94.052
1351.43	86.7964		1351.43	88.6852		1351.43	86.8677		1351.43	94.0474
1351.91	86.7746		1351.91	88.6735		1351.91	86.8536		1351.91	94.0404
1352.39	86.7559		1352.39	88.6618		1352.39	86.8396		1352.39	94.0301
1352.88	86.7406		1352.88	88.6497		1352.88	86.8254		1352.88	94.0163
1353.36	86.7289		1353.36	88.6369		1353.36	86.8114		1353.36	93.9999
1353.84	86.721		1353.84	88.6243		1353.84	86.7987		1353.84	93.9827
1354.32	86.7176		1354.32	88.6128		1354.32	86.7889		1354.32	93.9669
1354.81	86.7187		1354.81	88.6038		1354.81	86.7831		1354.81	93.9544
1355.29	86.7238		1355.29	88.5977		1355.29	86.7815		1355.29	93.9463
1355.77	86.7313		1355.77	88.5944		1355.77	86.7827		1355.77	93.9417
1356.25	86.7387		1356.25	88.5923		1356.25	86.7842		1356.25	93.9387
1356.73	86.7434		1356.73	88.5894		1356.73	86.7826		1356.73	93.9344
1357.22	86.7429		1357.22	88.5837		1357.22	86.7751		1357.22	93.9262
1357.7	86.7358		1357.7	88.5737		1357.7	86.7598		1357.7	93.9114
1358.18	86.7215		1358.18	88.5582		1358.18	86.7359		1358.18	93.8889
1358.66	86.7002		1358.66	88.537		1358.66	86.7034		1358.66	93.8575
1359.14	86.6725		1359.14	88.5098		1359.14	86.6626		1359.14	93.8168
1359.63	86.6387		1359.63	88.4765		1359.63	86.6135		1359.63	93.7668
1360.11	86.5988		1360.11	88.4373		1360.11	86.5565		1360.11	93.708
1360.59	86.5525		1360.59	88.393		1360.59	86.4927		1360.59	93.6426
1361.07	86.5003		1361.07	88.3458		1361.07	86.4249		1361.07	93.5753
1361.56	86.4433		1361.56	88.2995		1361.56	86.3584		1361.56	93.5131
1362.04	86.3841		1362.04	88.2591		1362.04	86.3001		1362.04	93.4653
1362.52	86.3262		1362.52	88.2294		1362.52	86.2569		1362.52	93.4398
1363	86.2729		1363	88.2131		1363	86.2326		1363	93.4404
[truncated: 5,470 more rows]

## Sheet: Different extraction methods
	S	SA	DS	GS	SC	Total lignan
ethanol-MAH	1.21311	0.0751	0.20712	0.85645	0.25423	2.61401
IL-reflux	1.42853	0.10449	0.1929	0.88166	0.19734	2.82791
IL-MAH	1.78402	0.10514	0.27467	1.62109	0.33829	4.1232
